# Supplementary material for: Creation of a Peptide Antagonist of the GFRAL–RET Receptor Complex for the Treatment of GDF15-Induced Malaise
Source: J Med Chem. 2023 Jul 28;66(16):11237–49. doi: 10.1021/acs.jmedchem.3c00667 (PMC10461225; doi:10.1021/acs.jmedchem.3c00667)
Supplement: Supplementary file 2 — jm3c00667_si_002.pdb [file jm3c00667_si_002.pdb]

HEADER
TITLE
COMPND
SOURCE
KEYWDS
AUTHOR
REVDAT
NUMMDL    5
MODEL     1
ATOM      1  N   THR A   1      33.672  16.941   1.967  1.00  0.00           N
ATOM      2  H1  THR A   1      33.189  17.185   2.819  1.00  0.00           H
ATOM      3  H2  THR A   1      34.508  17.521   1.985  1.00  0.00           H
ATOM      4  H3  THR A   1      33.967  15.973   1.978  1.00  0.00           H
ATOM      5  CA  THR A   1      32.851  17.305   0.796  1.00  0.00           C
ATOM      6  HA  THR A   1      31.910  16.762   0.854  1.00  0.00           H
ATOM      7  CB  THR A   1      32.525  18.802   0.756  1.00  0.00           C
ATOM      8  HB  THR A   1      33.435  19.391   0.656  1.00  0.00           H
ATOM      9  CG2 THR A   1      31.606  19.143  -0.431  1.00  0.00           C
ATOM     10 HG21 THR A   1      31.261  20.177  -0.367  1.00  0.00           H
ATOM     11 HG22 THR A   1      32.154  19.031  -1.366  1.00  0.00           H
ATOM     12 HG23 THR A   1      30.743  18.476  -0.449  1.00  0.00           H
ATOM     13  OG1 THR A   1      31.889  19.162   1.954  1.00  0.00           O
ATOM     14  HG1 THR A   1      32.603  19.363   2.602  1.00  0.00           H
ATOM     15  C   THR A   1      33.514  16.903  -0.502  1.00  0.00           C
ATOM     16  O   THR A   1      32.850  16.311  -1.342  1.00  0.00           O
ATOM     17  N   LYS A   2      34.755  17.339  -0.736  1.00  0.00           N
ATOM     18  H   LYS A   2      35.238  17.789   0.041  1.00  0.00           H
ATOM     19  CA  LYS A   2      35.651  16.742  -1.736  1.00  0.00           C
ATOM     20  HA  LYS A   2      35.132  16.620  -2.686  1.00  0.00           H
ATOM     21  CB  LYS A   2      36.870  17.659  -1.911  1.00  0.00           C
ATOM     22  HB2 LYS A   2      37.315  17.814  -0.931  1.00  0.00           H
ATOM     23  HB3 LYS A   2      37.605  17.154  -2.540  1.00  0.00           H
ATOM     24  CG  LYS A   2      36.505  19.016  -2.548  1.00  0.00           C
ATOM     25  HG2 LYS A   2      35.998  18.824  -3.497  1.00  0.00           H
ATOM     26  HG3 LYS A   2      35.816  19.563  -1.902  1.00  0.00           H
ATOM     27  CD  LYS A   2      37.727  19.908  -2.829  1.00  0.00           C
ATOM     28  HD2 LYS A   2      38.553  19.305  -3.216  1.00  0.00           H
ATOM     29  HD3 LYS A   2      37.450  20.624  -3.607  1.00  0.00           H
ATOM     30  CE  LYS A   2      38.171  20.697  -1.589  1.00  0.00           C
ATOM     31  HE2 LYS A   2      38.858  21.482  -1.907  1.00  0.00           H
ATOM     32  HE3 LYS A   2      37.295  21.178  -1.144  1.00  0.00           H
ATOM     33  NZ  LYS A   2      38.837  19.829  -0.595  1.00  0.00           N
ATOM     34  HZ1 LYS A   2      39.255  20.340   0.170  1.00  0.00           H
ATOM     35  HZ2 LYS A   2      38.167  19.256  -0.065  1.00  0.00           H
ATOM     36  HZ3 LYS A   2      39.499  19.184  -0.996  1.00  0.00           H
ATOM     37  C   LYS A   2      36.100  15.339  -1.299  1.00  0.00           C
ATOM     38  O   LYS A   2      36.051  14.429  -2.112  1.00  0.00           O
ATOM     39  N   GLU A   3      36.324  15.164   0.005  1.00  0.00           N
ATOM     40  H   GLU A   3      36.357  15.996   0.588  1.00  0.00           H
ATOM     41  CA  GLU A   3      36.673  13.903   0.678  1.00  0.00           C
ATOM     42  HA  GLU A   3      36.537  13.058  -0.002  1.00  0.00           H
ATOM     43  CB  GLU A   3      38.160  13.957   1.088  1.00  0.00           C
ATOM     44  HB2 GLU A   3      38.296  14.778   1.795  1.00  0.00           H
ATOM     45  HB3 GLU A   3      38.432  13.035   1.604  1.00  0.00           H
ATOM     46  CG  GLU A   3      39.142  14.168  -0.079  1.00  0.00           C
ATOM     47  HG2 GLU A   3      38.908  15.111  -0.580  1.00  0.00           H
ATOM     48  HG3 GLU A   3      40.145  14.276   0.341  1.00  0.00           H
ATOM     49  CD  GLU A   3      39.164  13.037  -1.121  1.00  0.00           C
ATOM     50  OE1 GLU A   3      39.858  13.243  -2.140  1.00  0.00           O
ATOM     51  OE2 GLU A   3      38.671  11.928  -0.802  1.00  0.00           O
ATOM     52  C   GLU A   3      35.772  13.654   1.911  1.00  0.00           C
ATOM     53  O   GLU A   3      34.850  14.432   2.195  1.00  0.00           O
ATOM     54  N   GLU A   4      36.026  12.565   2.644  1.00  0.00           N
ATOM     55  H   GLU A   4      36.800  11.986   2.351  1.00  0.00           H
ATOM     56  CA  GLU A   4      35.447  12.263   3.965  1.00  0.00           C
ATOM     57  HA  GLU A   4      34.521  12.829   4.061  1.00  0.00           H
ATOM     58  CB  GLU A   4      35.072  10.768   4.026  1.00  0.00           C
ATOM     59  HB2 GLU A   4      34.575  10.530   3.086  1.00  0.00           H
ATOM     60  HB3 GLU A   4      35.979  10.165   4.095  1.00  0.00           H
ATOM     61  CG  GLU A   4      34.127  10.382   5.181  1.00  0.00           C
ATOM     62  HG2 GLU A   4      34.677  10.414   6.125  1.00  0.00           H
ATOM     63  HG3 GLU A   4      33.321  11.119   5.243  1.00  0.00           H
ATOM     64  CD  GLU A   4      33.505   8.985   4.993  1.00  0.00           C
ATOM     65  OE1 GLU A   4      33.017   8.708   3.868  1.00  0.00           O
ATOM     66  OE2 GLU A   4      33.347   8.285   6.012  1.00  0.00           O
ATOM     67  C   GLU A   4      36.361  12.708   5.131  1.00  0.00           C
ATOM     68  O   GLU A   4      37.552  12.978   4.960  1.00  0.00           O
ATOM     69  N   LEU A   5      35.765  12.874   6.316  1.00  0.00           N
ATOM     70  H   LEU A   5      34.813  12.558   6.407  1.00  0.00           H
ATOM     71  CA  LEU A   5      36.394  13.472   7.495  1.00  0.00           C
ATOM     72  HA  LEU A   5      36.934  14.363   7.170  1.00  0.00           H
ATOM     73  CB  LEU A   5      35.271  13.904   8.464  1.00  0.00           C
ATOM     74  HB2 LEU A   5      34.465  14.347   7.877  1.00  0.00           H
ATOM     75  HB3 LEU A   5      34.854  13.014   8.941  1.00  0.00           H
ATOM     76  CG  LEU A   5      35.650  14.926   9.558  1.00  0.00           C
ATOM     77  HG  LEU A   5      34.781  15.038  10.207  1.00  0.00           H
ATOM     78  CD1 LEU A   5      36.837  14.534  10.442  1.00  0.00           C
ATOM     79 HD11 LEU A   5      37.759  14.559   9.863  1.00  0.00           H
ATOM     80 HD12 LEU A   5      36.927  15.237  11.268  1.00  0.00           H
ATOM     81 HD13 LEU A   5      36.685  13.530  10.840  1.00  0.00           H
ATOM     82  CD2 LEU A   5      35.967  16.298   8.964  1.00  0.00           C
ATOM     83 HD21 LEU A   5      36.852  16.239   8.331  1.00  0.00           H
ATOM     84 HD22 LEU A   5      35.132  16.647   8.357  1.00  0.00           H
ATOM     85 HD23 LEU A   5      36.150  17.012   9.763  1.00  0.00           H
ATOM     86  C   LEU A   5      37.407  12.507   8.140  1.00  0.00           C
ATOM     87  O   LEU A   5      37.039  11.653   8.947  1.00  0.00           O
ATOM     88  N   ILE A   6      38.698  12.781   7.938  1.00  0.00           N
ATOM     89  H   ILE A   6      38.923  13.503   7.267  1.00  0.00           H
ATOM     90  CA  ILE A   6      39.803  12.072   8.601  1.00  0.00           C
ATOM     91  HA  ILE A   6      39.377  11.361   9.310  1.00  0.00           H
ATOM     92  CB  ILE A   6      40.636  11.244   7.594  1.00  0.00           C
ATOM     93  HB  ILE A   6      41.146  11.932   6.920  1.00  0.00           H
ATOM     94  CG2 ILE A   6      41.688  10.429   8.373  1.00  0.00           C
ATOM     95 HG21 ILE A   6      41.185   9.754   9.068  1.00  0.00           H
ATOM     96 HG22 ILE A   6      42.306   9.849   7.693  1.00  0.00           H
ATOM     97 HG23 ILE A   6      42.356  11.088   8.925  1.00  0.00           H
ATOM     98  CG1 ILE A   6      39.760  10.294   6.738  1.00  0.00           C
ATOM     99 HG12 ILE A   6      39.257   9.574   7.385  1.00  0.00           H
ATOM    100 HG13 ILE A   6      38.991  10.870   6.220  1.00  0.00           H
ATOM    101  CD1 ILE A   6      40.548   9.535   5.659  1.00  0.00           C
ATOM    102 HD11 ILE A   6      39.852   9.028   4.990  1.00  0.00           H
ATOM    103 HD12 ILE A   6      41.153  10.234   5.080  1.00  0.00           H
ATOM    104 HD13 ILE A   6      41.191   8.782   6.113  1.00  0.00           H
ATOM    105  C   ILE A   6      40.646  13.058   9.423  1.00  0.00           C
ATOM    106  O   ILE A   6      40.923  14.177   8.981  1.00  0.00           O
ATOM    107  N   HIE A   7      40.999  12.666  10.651  1.00  0.00           N
ATOM    108  H   HIE A   7      40.842  11.697  10.907  1.00  0.00           H
ATOM    109  CA  HIE A   7      41.766  13.471  11.605  1.00  0.00           C
ATOM    110  HA  HIE A   7      41.310  14.461  11.643  1.00  0.00           H
ATOM    111  CB  HIE A   7      41.682  12.850  13.015  1.00  0.00           C
ATOM    112  HB2 HIE A   7      42.307  13.433  13.694  1.00  0.00           H
ATOM    113  HB3 HIE A   7      40.654  12.922  13.372  1.00  0.00           H
ATOM    114  CG  HIE A   7      42.102  11.400  13.102  1.00  0.00           C
ATOM    115  ND1 HIE A   7      41.472  10.338  12.448  1.00  0.00           N
ATOM    116  CE1 HIE A   7      42.159   9.240  12.782  1.00  0.00           C
ATOM    117  HE1 HIE A   7      41.949   8.249  12.401  1.00  0.00           H
ATOM    118  NE2 HIE A   7      43.152   9.546  13.635  1.00  0.00           N
ATOM    119  HE2 HIE A   7      43.829   8.894  13.999  1.00  0.00           H
ATOM    120  CD2 HIE A   7      43.129  10.907  13.855  1.00  0.00           C
ATOM    121  HD2 HIE A   7      43.803  11.483  14.474  1.00  0.00           H
ATOM    122  C   HIE A   7      43.225  13.668  11.169  1.00  0.00           C
ATOM    123  O   HIE A   7      43.833  12.806  10.538  1.00  0.00           O
ATOM    124  N   ALA A   8      43.793  14.808  11.568  1.00  0.00           N
ATOM    125  H   ALA A   8      43.240  15.462  12.094  1.00  0.00           H
ATOM    126  CA  ALA A   8      45.173  15.179  11.273  1.00  0.00           C
ATOM    127  HA  ALA A   8      45.321  15.074  10.197  1.00  0.00           H
ATOM    128  CB  ALA A   8      45.374  16.651  11.646  1.00  0.00           C
ATOM    129  HB1 ALA A   8      44.680  17.278  11.087  1.00  0.00           H
ATOM    130  HB2 ALA A   8      45.212  16.787  12.716  1.00  0.00           H
ATOM    131  HB3 ALA A   8      46.395  16.947  11.408  1.00  0.00           H
ATOM    132  C   ALA A   8      46.215  14.287  11.979  1.00  0.00           C
ATOM    133  O   ALA A   8      46.006  13.798  13.093  1.00  0.00           O
ATOM    134  N   HIE A   9      47.394  14.200  11.363  1.00  0.00           N
ATOM    135  H   HIE A   9      47.465  14.638  10.451  1.00  0.00           H
ATOM    136  CA  HIE A   9      48.558  13.450  11.841  1.00  0.00           C
ATOM    137  HA  HIE A   9      48.207  12.470  12.165  1.00  0.00           H
ATOM    138  CB  HIE A   9      49.511  13.240  10.653  1.00  0.00           C
ATOM    139  HB2 HIE A   9      48.921  12.912   9.800  1.00  0.00           H
ATOM    140  HB3 HIE A   9      49.975  14.189  10.381  1.00  0.00           H
ATOM    141  CG  HIE A   9      50.581  12.201  10.879  1.00  0.00           C
ATOM    142  ND1 HIE A   9      50.345  10.842  11.086  1.00  0.00           N
ATOM    143  CE1 HIE A   9      51.551  10.257  11.122  1.00  0.00           C
ATOM    144  HE1 HIE A   9      51.718   9.192  11.200  1.00  0.00           H
ATOM    145  NE2 HIE A   9      52.522  11.171  10.977  1.00  0.00           N
ATOM    146  HE2 HIE A   9      53.508  10.945  10.842  1.00  0.00           H
ATOM    147  CD2 HIE A   9      51.929  12.408  10.831  1.00  0.00           C
ATOM    148  HD2 HIE A   9      52.421  13.358  10.678  1.00  0.00           H
ATOM    149  C   HIE A   9      49.278  14.098  13.037  1.00  0.00           C
ATOM    150  O   HIE A   9      49.111  15.279  13.339  1.00  0.00           O
ATOM    151  N   ALA A  10      50.175  13.332  13.661  1.00  0.00           N
ATOM    152  H   ALA A  10      50.332  12.411  13.278  1.00  0.00           H
ATOM    153  CA  ALA A  10      51.098  13.802  14.690  1.00  0.00           C
ATOM    154  HA  ALA A  10      50.562  14.475  15.362  1.00  0.00           H
ATOM    155  CB  ALA A  10      51.572  12.584  15.486  1.00  0.00           C
ATOM    156  HB1 ALA A  10      52.125  11.914  14.823  1.00  0.00           H
ATOM    157  HB2 ALA A  10      52.233  12.914  16.287  1.00  0.00           H
ATOM    158  HB3 ALA A  10      50.717  12.054  15.905  1.00  0.00           H
ATOM    159  C   ALA A  10      52.317  14.548  14.108  1.00  0.00           C
ATOM    160  O   ALA A  10      53.058  13.992  13.298  1.00  0.00           O
ATOM    161  N   ASP A  11      52.664  15.695  14.700  1.00  0.00           N
ATOM    162  H   ASP A  11      51.991  16.143  15.304  1.00  0.00           H
ATOM    163  CA  ASP A  11      53.828  16.487  14.287  1.00  0.00           C
ATOM    164  HA  ASP A  11      53.858  16.449  13.202  1.00  0.00           H
ATOM    165  CB  ASP A  11      53.546  17.952  14.652  1.00  0.00           C
ATOM    166  HB2 ASP A  11      52.554  18.207  14.283  1.00  0.00           H
ATOM    167  HB3 ASP A  11      53.537  18.064  15.734  1.00  0.00           H
ATOM    168  CG  ASP A  11      54.553  18.937  14.056  1.00  0.00           C
ATOM    169  OD1 ASP A  11      54.286  20.152  14.156  1.00  0.00           O
ATOM    170  OD2 ASP A  11      55.674  18.503  13.714  1.00  0.00           O
ATOM    171  C   ASP A  11      55.181  15.957  14.856  1.00  0.00           C
ATOM    172  O   ASP A  11      55.399  16.026  16.073  1.00  0.00           O
ATOM    173  N   PRO A  12      56.154  15.538  14.007  1.00  0.00           N
ATOM    174  CD  PRO A  12      56.029  15.502  12.556  1.00  0.00           C
ATOM    175  HD2 PRO A  12      55.760  16.487  12.173  1.00  0.00           H
ATOM    176  HD3 PRO A  12      55.277  14.765  12.273  1.00  0.00           H
ATOM    177  CG  PRO A  12      57.387  15.100  11.987  1.00  0.00           C
ATOM    178  HG2 PRO A  12      57.925  15.991  11.660  1.00  0.00           H
ATOM    179  HG3 PRO A  12      57.273  14.396  11.163  1.00  0.00           H
ATOM    180  CB  PRO A  12      58.114  14.447  13.157  1.00  0.00           C
ATOM    181  HB2 PRO A  12      59.190  14.616  13.089  1.00  0.00           H
ATOM    182  HB3 PRO A  12      57.904  13.381  13.172  1.00  0.00           H
ATOM    183  CA  PRO A  12      57.503  15.103  14.403  1.00  0.00           C
ATOM    184  HA  PRO A  12      57.431  14.360  15.202  1.00  0.00           H
ATOM    185  C   PRO A  12      58.423  16.228  14.904  1.00  0.00           C
ATOM    186  O   PRO A  12      59.508  15.922  15.409  1.00  0.00           O
ATOM    187  N   MET A  13      58.037  17.498  14.810  1.00  0.00           N
ATOM    188  H   MET A  13      57.154  17.711  14.332  1.00  0.00           H
ATOM    189  CA  MET A  13      58.717  18.600  15.494  1.00  0.00           C
ATOM    190  HA  MET A  13      59.773  18.356  15.594  1.00  0.00           H
ATOM    191  CB  MET A  13      58.640  19.856  14.619  1.00  0.00           C
ATOM    192  HB2 MET A  13      57.601  20.093  14.391  1.00  0.00           H
ATOM    193  HB3 MET A  13      59.081  20.704  15.142  1.00  0.00           H
ATOM    194  CG  MET A  13      59.432  19.604  13.322  1.00  0.00           C
ATOM    195  HG2 MET A  13      60.489  19.520  13.584  1.00  0.00           H
ATOM    196  HG3 MET A  13      59.125  18.652  12.887  1.00  0.00           H
ATOM    197  SD  MET A  13      59.264  20.863  12.026  1.00  0.00           S
ATOM    198  CE  MET A  13      57.630  20.410  11.380  1.00  0.00           C
ATOM    199  HE1 MET A  13      57.705  19.514  10.763  1.00  0.00           H
ATOM    200  HE2 MET A  13      56.938  20.219  12.201  1.00  0.00           H
ATOM    201  HE3 MET A  13      57.245  21.229  10.774  1.00  0.00           H
ATOM    202  C   MET A  13      58.216  18.803  16.934  1.00  0.00           C
ATOM    203  O   MET A  13      58.964  19.362  17.739  1.00  0.00           O
ATOM    204  N   VAL A  14      57.126  18.115  17.321  1.00  0.00           N
ATOM    205  H   VAL A  14      56.565  17.653  16.599  1.00  0.00           H
ATOM    206  CA  VAL A  14      56.507  18.269  18.657  1.00  0.00           C
ATOM    207  HA  VAL A  14      57.086  18.971  19.253  1.00  0.00           H
ATOM    208  CB  VAL A  14      55.101  18.875  18.500  1.00  0.00           C
ATOM    209  HB  VAL A  14      54.448  18.171  17.975  1.00  0.00           H
ATOM    210  CG1 VAL A  14      54.459  19.198  19.856  1.00  0.00           C
ATOM    211 HG11 VAL A  14      55.082  19.912  20.399  1.00  0.00           H
ATOM    212 HG12 VAL A  14      53.466  19.632  19.702  1.00  0.00           H
ATOM    213 HG13 VAL A  14      54.349  18.289  20.452  1.00  0.00           H
ATOM    214  CG2 VAL A  14      55.175  20.174  17.684  1.00  0.00           C
ATOM    215 HG21 VAL A  14      54.187  20.628  17.584  1.00  0.00           H
ATOM    216 HG22 VAL A  14      55.862  20.874  18.164  1.00  0.00           H
ATOM    217 HG23 VAL A  14      55.531  19.971  16.671  1.00  0.00           H
ATOM    218  C   VAL A  14      56.479  16.973  19.465  1.00  0.00           C
ATOM    219  O   VAL A  14      57.013  16.917  20.574  1.00  0.00           O
ATOM    220  N   LEU A  15      56.036  15.872  18.851  1.00  0.00           N
ATOM    221  H   LEU A  15      55.637  15.955  17.917  1.00  0.00           H
ATOM    222  CA  LEU A  15      56.205  14.530  19.398  1.00  0.00           C
ATOM    223  HA  LEU A  15      55.764  14.526  20.394  1.00  0.00           H
ATOM    224  CB  LEU A  15      55.405  13.559  18.506  1.00  0.00           C
ATOM    225  HB2 LEU A  15      54.401  13.966  18.365  1.00  0.00           H
ATOM    226  HB3 LEU A  15      55.879  13.519  17.521  1.00  0.00           H
ATOM    227  CG  LEU A  15      55.257  12.132  19.058  1.00  0.00           C
ATOM    228  HG  LEU A  15      56.231  11.754  19.366  1.00  0.00           H
ATOM    229  CD1 LEU A  15      54.296  12.089  20.253  1.00  0.00           C
ATOM    230 HD11 LEU A  15      54.642  12.738  21.055  1.00  0.00           H
ATOM    231 HD12 LEU A  15      53.304  12.419  19.938  1.00  0.00           H
ATOM    232 HD13 LEU A  15      54.219  11.070  20.629  1.00  0.00           H
ATOM    233  CD2 LEU A  15      54.688  11.213  17.978  1.00  0.00           C
ATOM    234 HD21 LEU A  15      55.333  11.236  17.098  1.00  0.00           H
ATOM    235 HD22 LEU A  15      54.640  10.189  18.347  1.00  0.00           H
ATOM    236 HD23 LEU A  15      53.691  11.545  17.688  1.00  0.00           H
ATOM    237  C   LEU A  15      57.701  14.174  19.556  1.00  0.00           C
ATOM    238  O   LEU A  15      58.540  14.452  18.695  1.00  0.00           O
ATOM    239  N   ILE A  16      58.054  13.571  20.697  1.00  0.00           N
ATOM    240  H   ILE A  16      57.344  13.476  21.404  1.00  0.00           H
ATOM    241  CA  ILE A  16      59.418  13.094  20.998  1.00  0.00           C
ATOM    242  HA  ILE A  16      60.132  13.869  20.712  1.00  0.00           H
ATOM    243  CB  ILE A  16      59.592  12.834  22.519  1.00  0.00           C
ATOM    244  HB  ILE A  16      58.810  12.146  22.848  1.00  0.00           H
ATOM    245  CG2 ILE A  16      60.956  12.173  22.813  1.00  0.00           C
ATOM    246 HG21 ILE A  16      61.025  11.190  22.347  1.00  0.00           H
ATOM    247 HG22 ILE A  16      61.763  12.810  22.447  1.00  0.00           H
ATOM    248 HG23 ILE A  16      61.084  12.005  23.880  1.00  0.00           H
ATOM    249  CG1 ILE A  16      59.429  14.168  23.294  1.00  0.00           C
ATOM    250 HG12 ILE A  16      60.013  14.945  22.798  1.00  0.00           H
ATOM    251 HG13 ILE A  16      58.379  14.464  23.255  1.00  0.00           H
ATOM    252  CD1 ILE A  16      59.848  14.120  24.772  1.00  0.00           C
ATOM    253 HD11 ILE A  16      59.600  15.065  25.252  1.00  0.00           H
ATOM    254 HD12 ILE A  16      59.328  13.305  25.277  1.00  0.00           H
ATOM    255 HD13 ILE A  16      60.926  13.981  24.854  1.00  0.00           H
ATOM    256  C   ILE A  16      59.764  11.861  20.151  1.00  0.00           C
ATOM    257  O   ILE A  16      60.817  11.841  19.515  1.00  0.00           O
ATOM    258  N   GLN A  17      58.846  10.891  20.061  1.00  0.00           N
ATOM    259  H   GLN A  17      57.970  11.007  20.544  1.00  0.00           H
ATOM    260  CA  GLN A  17      58.997   9.731  19.181  1.00  0.00           C
ATOM    261  HA  GLN A  17      59.991   9.320  19.350  1.00  0.00           H
ATOM    262  CB  GLN A  17      57.949   8.659  19.536  1.00  0.00           C
ATOM    263  HB2 GLN A  17      57.935   8.502  20.616  1.00  0.00           H
ATOM    264  HB3 GLN A  17      56.960   9.014  19.239  1.00  0.00           H
ATOM    265  CG  GLN A  17      58.217   7.311  18.844  1.00  0.00           C
ATOM    266  HG2 GLN A  17      57.328   6.687  18.937  1.00  0.00           H
ATOM    267  HG3 GLN A  17      58.405   7.460  17.780  1.00  0.00           H
ATOM    268  CD  GLN A  17      59.404   6.576  19.461  1.00  0.00           C
ATOM    269  OE1 GLN A  17      60.549   6.969  19.331  1.00  0.00           O
ATOM    270  NE2 GLN A  17      59.179   5.565  20.270  1.00  0.00           N
ATOM    271 HE21 GLN A  17      59.998   5.130  20.655  1.00  0.00           H
ATOM    272 HE22 GLN A  17      58.248   5.229  20.431  1.00  0.00           H
ATOM    273  C   GLN A  17      58.893  10.156  17.710  1.00  0.00           C
ATOM    274  O   GLN A  17      57.837  10.608  17.270  1.00  0.00           O
ATOM    275  N   LYS A  18      60.013  10.127  16.983  1.00  0.00           N
ATOM    276  H   LYS A  18      60.854   9.772  17.415  1.00  0.00           H
ATOM    277  CA  LYS A  18      60.072  10.617  15.596  1.00  0.00           C
ATOM    278  HA  LYS A  18      59.466  11.521  15.545  1.00  0.00           H
ATOM    279  CB  LYS A  18      61.510  10.986  15.189  1.00  0.00           C
ATOM    280  HB2 LYS A  18      62.122  10.082  15.141  1.00  0.00           H
ATOM    281  HB3 LYS A  18      61.484  11.424  14.189  1.00  0.00           H
ATOM    282  CG  LYS A  18      62.170  12.000  16.149  1.00  0.00           C
ATOM    283  HG2 LYS A  18      62.369  11.509  17.103  1.00  0.00           H
ATOM    284  HG3 LYS A  18      63.126  12.310  15.723  1.00  0.00           H
ATOM    285  CD  LYS A  18      61.283  13.235  16.393  1.00  0.00           C
ATOM    286  HD2 LYS A  18      61.051  13.701  15.433  1.00  0.00           H
ATOM    287  HD3 LYS A  18      60.354  12.919  16.866  1.00  0.00           H
ATOM    288  CE  LYS A  18      61.926  14.264  17.323  1.00  0.00           C
ATOM    289  HE2 LYS A  18      62.266  13.751  18.228  1.00  0.00           H
ATOM    290  HE3 LYS A  18      62.787  14.704  16.814  1.00  0.00           H
ATOM    291  NZ  LYS A  18      60.937  15.315  17.664  1.00  0.00           N
ATOM    292  HZ1 LYS A  18      61.330  16.087  18.176  1.00  0.00           H
ATOM    293  HZ2 LYS A  18      60.509  15.675  16.813  1.00  0.00           H
ATOM    294  HZ3 LYS A  18      60.152  14.928  18.188  1.00  0.00           H
ATOM    295  C   LYS A  18      59.393   9.665  14.616  1.00  0.00           C
ATOM    296  O   LYS A  18      59.263   8.472  14.878  1.00  0.00           O
ATOM    297  N   THR A  19      58.823  10.254  13.569  1.00  0.00           N
ATOM    298  H   THR A  19      58.989  11.234  13.400  1.00  0.00           H
ATOM    299  CA  THR A  19      57.882   9.590  12.667  1.00  0.00           C
ATOM    300  HA  THR A  19      58.201   8.556  12.534  1.00  0.00           H
ATOM    301  CB  THR A  19      56.471   9.572  13.286  1.00  0.00           C
ATOM    302  HB  THR A  19      56.557   9.268  14.330  1.00  0.00           H
ATOM    303  CG2 THR A  19      55.705  10.898  13.235  1.00  0.00           C
ATOM    304 HG21 THR A  19      55.533  11.204  12.202  1.00  0.00           H
ATOM    305 HG22 THR A  19      54.740  10.783  13.727  1.00  0.00           H
ATOM    306 HG23 THR A  19      56.268  11.675  13.749  1.00  0.00           H
ATOM    307  OG1 THR A  19      55.701   8.606  12.618  1.00  0.00           O
ATOM    308  HG1 THR A  19      55.175   8.146  13.274  1.00  0.00           H
ATOM    309  C   THR A  19      57.876  10.248  11.292  1.00  0.00           C
ATOM    310  O   THR A  19      58.139  11.448  11.180  1.00  0.00           O
ATOM    311  N   ASP A  20      57.514   9.471  10.274  1.00  0.00           N
ATOM    312  H   ASP A  20      57.201   8.540  10.498  1.00  0.00           H
ATOM    313  CA  ASP A  20      57.166   9.974   8.947  1.00  0.00           C
ATOM    314  HA  ASP A  20      57.845  10.790   8.692  1.00  0.00           H
ATOM    315  CB  ASP A  20      57.339   8.859   7.902  1.00  0.00           C
ATOM    316  HB2 ASP A  20      56.962   7.919   8.305  1.00  0.00           H
ATOM    317  HB3 ASP A  20      56.749   9.104   7.019  1.00  0.00           H
ATOM    318  CG  ASP A  20      58.799   8.703   7.472  1.00  0.00           C
ATOM    319  OD1 ASP A  20      59.262   7.545   7.408  1.00  0.00           O
ATOM    320  OD2 ASP A  20      59.399   9.737   7.110  1.00  0.00           O
ATOM    321  C   ASP A  20      55.743  10.543   8.933  1.00  0.00           C
ATOM    322  O   ASP A  20      54.817  10.045   9.587  1.00  0.00           O
ATOM    323  N   THR A  21      55.530  11.595   8.143  1.00  0.00           N
ATOM    324  H   THR A  21      56.306  11.961   7.604  1.00  0.00           H
ATOM    325  CA  THR A  21      54.229  12.268   8.017  1.00  0.00           C
ATOM    326  HA  THR A  21      53.691  12.150   8.947  1.00  0.00           H
ATOM    327  CB  THR A  21      54.391  13.779   7.817  1.00  0.00           C
ATOM    328  HB  THR A  21      53.402  14.225   7.710  1.00  0.00           H
ATOM    329  CG2 THR A  21      55.108  14.446   8.996  1.00  0.00           C
ATOM    330 HG21 THR A  21      55.062  15.528   8.880  1.00  0.00           H
ATOM    331 HG22 THR A  21      54.622  14.168   9.930  1.00  0.00           H
ATOM    332 HG23 THR A  21      56.153  14.134   9.024  1.00  0.00           H
ATOM    333  OG1 THR A  21      55.137  13.998   6.649  1.00  0.00           O
ATOM    334  HG1 THR A  21      54.677  13.494   5.961  1.00  0.00           H
ATOM    335  C   THR A  21      53.368  11.612   6.932  1.00  0.00           C
ATOM    336  O   THR A  21      53.172  12.171   5.855  1.00  0.00           O
ATOM    337  N   GLY A  22      52.984  10.351   7.156  1.00  0.00           N
ATOM    338  H   GLY A  22      53.307   9.911   8.011  1.00  0.00           H
ATOM    339  CA  GLY A  22      52.245   9.534   6.179  1.00  0.00           C
ATOM    340  HA2 GLY A  22      52.736   9.621   5.208  1.00  0.00           H
ATOM    341  HA3 GLY A  22      52.288   8.490   6.488  1.00  0.00           H
ATOM    342  C   GLY A  22      50.767   9.906   5.984  1.00  0.00           C
ATOM    343  O   GLY A  22      50.106   9.333   5.124  1.00  0.00           O
ATOM    344  N   VAL A  23      50.250  10.853   6.769  1.00  0.00           N
ATOM    345  H   VAL A  23      50.873  11.319   7.411  1.00  0.00           H
ATOM    346  CA  VAL A  23      48.893  11.417   6.682  1.00  0.00           C
ATOM    347  HA  VAL A  23      48.487  11.226   5.689  1.00  0.00           H
ATOM    348  CB  VAL A  23      47.948  10.778   7.732  1.00  0.00           C
ATOM    349  HB  VAL A  23      48.320  11.013   8.727  1.00  0.00           H
ATOM    350  CG1 VAL A  23      46.508  11.299   7.632  1.00  0.00           C
ATOM    351 HG11 VAL A  23      46.459  12.351   7.916  1.00  0.00           H
ATOM    352 HG12 VAL A  23      46.128  11.164   6.618  1.00  0.00           H
ATOM    353 HG13 VAL A  23      45.868  10.752   8.326  1.00  0.00           H
ATOM    354  CG2 VAL A  23      47.893   9.250   7.601  1.00  0.00           C
ATOM    355 HG21 VAL A  23      47.616   8.968   6.584  1.00  0.00           H
ATOM    356 HG22 VAL A  23      48.865   8.823   7.841  1.00  0.00           H
ATOM    357 HG23 VAL A  23      47.168   8.839   8.303  1.00  0.00           H
ATOM    358  C   VAL A  23      49.006  12.951   6.847  1.00  0.00           C
ATOM    359  O   VAL A  23      50.001  13.431   7.406  1.00  0.00           O
ATOM    360  N   SER A  24      48.062  13.733   6.305  1.00  0.00           N
ATOM    361  H   SER A  24      47.277  13.307   5.832  1.00  0.00           H
ATOM    362  CA  SER A  24      48.124  15.195   6.390  1.00  0.00           C
ATOM    363  HA  SER A  24      49.079  15.501   5.955  1.00  0.00           H
ATOM    364  CB  SER A  24      46.992  15.850   5.586  1.00  0.00           C
ATOM    365  HB2 SER A  24      46.811  15.259   4.700  1.00  0.00           H
ATOM    366  HB3 SER A  24      46.100  15.891   6.199  1.00  0.00           H
ATOM    367  OG  SER A  24      47.338  17.151   5.211  1.00  0.00           O
ATOM    368  HG  SER A  24      46.579  17.489   4.692  1.00  0.00           H
ATOM    369  C   SER A  24      48.096  15.701   7.838  1.00  0.00           C
ATOM    370  O   SER A  24      47.386  15.181   8.696  1.00  0.00           O
ATOM    371  N   LEU A  25      48.762  16.832   8.060  1.00  0.00           N
ATOM    372  H   LEU A  25      49.253  17.222   7.271  1.00  0.00           H
ATOM    373  CA  LEU A  25      48.774  17.608   9.309  1.00  0.00           C
ATOM    374  HA  LEU A  25      48.678  16.929  10.157  1.00  0.00           H
ATOM    375  CB  LEU A  25      50.150  18.294   9.391  1.00  0.00           C
ATOM    376  HB2 LEU A  25      50.307  18.826   8.449  1.00  0.00           H
ATOM    377  HB3 LEU A  25      50.144  19.038  10.190  1.00  0.00           H
ATOM    378  CG  LEU A  25      51.332  17.318   9.614  1.00  0.00           C
ATOM    379  HG  LEU A  25      51.250  16.477   8.926  1.00  0.00           H
ATOM    380  CD1 LEU A  25      52.645  18.040   9.322  1.00  0.00           C
ATOM    381 HD11 LEU A  25      52.662  18.362   8.281  1.00  0.00           H
ATOM    382 HD12 LEU A  25      52.744  18.907   9.977  1.00  0.00           H
ATOM    383 HD13 LEU A  25      53.482  17.364   9.494  1.00  0.00           H
ATOM    384  CD2 LEU A  25      51.427  16.768  11.041  1.00  0.00           C
ATOM    385 HD21 LEU A  25      51.590  17.579  11.753  1.00  0.00           H
ATOM    386 HD22 LEU A  25      50.511  16.245  11.310  1.00  0.00           H
ATOM    387 HD23 LEU A  25      52.257  16.063  11.106  1.00  0.00           H
ATOM    388  C   LEU A  25      47.587  18.600   9.412  1.00  0.00           C
ATOM    389  O   LEU A  25      47.522  19.383  10.355  1.00  0.00           O
ATOM    390  N   GLN A  26      46.627  18.532   8.478  1.00  0.00           N
ATOM    391  H   GLN A  26      46.726  17.826   7.764  1.00  0.00           H
ATOM    392  CA  GLN A  26      45.333  19.223   8.526  1.00  0.00           C
ATOM    393  HA  GLN A  26      45.159  19.575   9.543  1.00  0.00           H
ATOM    394  CB  GLN A  26      45.350  20.457   7.595  1.00  0.00           C
ATOM    395  HB2 GLN A  26      46.032  21.200   8.012  1.00  0.00           H
ATOM    396  HB3 GLN A  26      45.742  20.158   6.620  1.00  0.00           H
ATOM    397  CG  GLN A  26      43.980  21.124   7.347  1.00  0.00           C
ATOM    398  HG2 GLN A  26      44.130  22.031   6.760  1.00  0.00           H
ATOM    399  HG3 GLN A  26      43.365  20.455   6.746  1.00  0.00           H
ATOM    400  CD  GLN A  26      43.209  21.510   8.609  1.00  0.00           C
ATOM    401  OE1 GLN A  26      43.757  21.792   9.659  1.00  0.00           O
ATOM    402  NE2 GLN A  26      41.896  21.502   8.574  1.00  0.00           N
ATOM    403 HE21 GLN A  26      41.428  21.768   9.420  1.00  0.00           H
ATOM    404 HE22 GLN A  26      41.411  21.133   7.767  1.00  0.00           H
ATOM    405  C   GLN A  26      44.208  18.241   8.169  1.00  0.00           C
ATOM    406  O   GLN A  26      44.329  17.479   7.210  1.00  0.00           O
ATOM    407  N   THR A  27      43.087  18.336   8.888  1.00  0.00           N
ATOM    408  H   THR A  27      43.076  18.971   9.673  1.00  0.00           H
ATOM    409  CA  THR A  27      41.856  17.564   8.655  1.00  0.00           C
ATOM    410  HA  THR A  27      42.072  16.505   8.796  1.00  0.00           H
ATOM    411  CB  THR A  27      40.785  17.991   9.672  1.00  0.00           C
ATOM    412  HB  THR A  27      40.529  19.035   9.488  1.00  0.00           H
ATOM    413  CG2 THR A  27      39.498  17.173   9.647  1.00  0.00           C
ATOM    414 HG21 THR A  27      38.788  17.587  10.362  1.00  0.00           H
ATOM    415 HG22 THR A  27      39.046  17.211   8.657  1.00  0.00           H
ATOM    416 HG23 THR A  27      39.704  16.138   9.909  1.00  0.00           H
ATOM    417  OG1 THR A  27      41.293  17.876  10.983  1.00  0.00           O
ATOM    418  HG1 THR A  27      40.553  18.031  11.574  1.00  0.00           H
ATOM    419  C   THR A  27      41.315  17.774   7.238  1.00  0.00           C
ATOM    420  O   THR A  27      41.186  18.915   6.784  1.00  0.00           O
ATOM    421  N   TYR A  28      40.955  16.673   6.577  1.00  0.00           N
ATOM    422  H   TYR A  28      41.055  15.787   7.049  1.00  0.00           H
ATOM    423  CA  TYR A  28      40.386  16.639   5.226  1.00  0.00           C
ATOM    424  HA  TYR A  28      40.948  17.333   4.599  1.00  0.00           H
ATOM    425  CB  TYR A  28      40.565  15.221   4.643  1.00  0.00           C
ATOM    426  HB2 TYR A  28      39.960  14.523   5.222  1.00  0.00           H
ATOM    427  HB3 TYR A  28      40.153  15.225   3.633  1.00  0.00           H
ATOM    428  CG  TYR A  28      41.992  14.678   4.570  1.00  0.00           C
ATOM    429  CD1 TYR A  28      42.626  14.125   5.705  1.00  0.00           C
ATOM    430  HD1 TYR A  28      42.124  14.115   6.661  1.00  0.00           H
ATOM    431  CE1 TYR A  28      43.908  13.547   5.598  1.00  0.00           C
ATOM    432  HE1 TYR A  28      44.381  13.107   6.463  1.00  0.00           H
ATOM    433  CZ  TYR A  28      44.556  13.497   4.347  1.00  0.00           C
ATOM    434  OH  TYR A  28      45.771  12.896   4.232  1.00  0.00           O
ATOM    435  HH  TYR A  28      45.889  12.554   3.342  1.00  0.00           H
ATOM    436  CE2 TYR A  28      43.928  14.051   3.209  1.00  0.00           C
ATOM    437  HE2 TYR A  28      44.407  14.000   2.244  1.00  0.00           H
ATOM    438  CD2 TYR A  28      42.655  14.643   3.326  1.00  0.00           C
ATOM    439  HD2 TYR A  28      42.160  15.031   2.446  1.00  0.00           H
ATOM    440  C   TYR A  28      38.895  17.066   5.197  1.00  0.00           C
ATOM    441  O   TYR A  28      38.136  16.716   6.100  1.00  0.00           O
ATOM    442  N   ASP A  29      38.477  17.716   4.101  1.00  0.00           N
ATOM    443  H   ASP A  29      39.174  17.931   3.403  1.00  0.00           H
ATOM    444  CA  ASP A  29      37.092  17.999   3.654  1.00  0.00           C
ATOM    445  HA  ASP A  29      36.463  17.138   3.884  1.00  0.00           H
ATOM    446  CB  ASP A  29      36.523  19.286   4.314  1.00  0.00           C
ATOM    447  HB2 ASP A  29      36.486  19.124   5.388  1.00  0.00           H
ATOM    448  HB3 ASP A  29      37.236  20.085   4.110  1.00  0.00           H
ATOM    449  CG  ASP A  29      35.126  19.811   3.869  1.00  0.00           C
ATOM    450  OD1 ASP A  29      34.314  19.080   3.245  1.00  0.00           O
ATOM    451  OD2 ASP A  29      34.811  20.978   4.171  1.00  0.00           O
ATOM    452  C   ASP A  29      37.118  18.170   2.139  1.00  0.00           C
ATOM    453  O   ASP A  29      36.247  17.609   1.451  1.00  0.00           O
ATOM    454  OXT ASP A  29      38.087  18.765   1.618  1.00  0.00           O
TER
ENDMDL
MODEL     2
ATOM      1  N   THR A   1      34.016  15.716   1.119  1.00  0.00           N
ATOM      2  H1  THR A   1      34.594  15.197   0.466  1.00  0.00           H
ATOM      3  H2  THR A   1      33.813  15.157   1.940  1.00  0.00           H
ATOM      4  H3  THR A   1      34.577  16.493   1.453  1.00  0.00           H
ATOM      5  CA  THR A   1      32.771  16.211   0.484  1.00  0.00           C
ATOM      6  HA  THR A   1      32.199  15.349   0.158  1.00  0.00           H
ATOM      7  CB  THR A   1      31.875  16.982   1.452  1.00  0.00           C
ATOM      8  HB  THR A   1      32.403  17.842   1.871  1.00  0.00           H
ATOM      9  CG2 THR A   1      30.553  17.440   0.850  1.00  0.00           C
ATOM     10 HG21 THR A   1      30.713  18.280   0.174  1.00  0.00           H
ATOM     11 HG22 THR A   1      30.102  16.590   0.334  1.00  0.00           H
ATOM     12 HG23 THR A   1      29.903  17.755   1.671  1.00  0.00           H
ATOM     13  OG1 THR A   1      31.475  16.068   2.428  1.00  0.00           O
ATOM     14  HG1 THR A   1      32.155  16.129   3.141  1.00  0.00           H
ATOM     15  C   THR A   1      33.049  17.046  -0.749  1.00  0.00           C
ATOM     16  O   THR A   1      32.649  16.643  -1.835  1.00  0.00           O
ATOM     17  N   LYS A   2      33.584  18.263  -0.583  1.00  0.00           N
ATOM     18  H   LYS A   2      33.912  18.482   0.360  1.00  0.00           H
ATOM     19  CA  LYS A   2      34.199  19.059  -1.660  1.00  0.00           C
ATOM     20  HA  LYS A   2      33.657  18.881  -2.590  1.00  0.00           H
ATOM     21  CB  LYS A   2      34.115  20.562  -1.325  1.00  0.00           C
ATOM     22  HB2 LYS A   2      34.595  21.126  -2.127  1.00  0.00           H
ATOM     23  HB3 LYS A   2      33.064  20.851  -1.285  1.00  0.00           H
ATOM     24  CG  LYS A   2      34.782  20.918   0.014  1.00  0.00           C
ATOM     25  HG2 LYS A   2      34.269  20.375   0.804  1.00  0.00           H
ATOM     26  HG3 LYS A   2      35.831  20.618  -0.008  1.00  0.00           H
ATOM     27  CD  LYS A   2      34.700  22.413   0.347  1.00  0.00           C
ATOM     28  HD2 LYS A   2      35.165  22.980  -0.460  1.00  0.00           H
ATOM     29  HD3 LYS A   2      33.654  22.711   0.428  1.00  0.00           H
ATOM     30  CE  LYS A   2      35.437  22.731   1.658  1.00  0.00           C
ATOM     31  HE2 LYS A   2      36.495  22.481   1.519  1.00  0.00           H
ATOM     32  HE3 LYS A   2      35.360  23.801   1.857  1.00  0.00           H
ATOM     33  NZ  LYS A   2      34.914  21.951   2.809  1.00  0.00           N
ATOM     34  HZ1 LYS A   2      33.918  22.009   2.933  1.00  0.00           H
ATOM     35  HZ2 LYS A   2      35.141  20.961   2.652  1.00  0.00           H
ATOM     36  HZ3 LYS A   2      35.413  22.150   3.662  1.00  0.00           H
ATOM     37  C   LYS A   2      35.645  18.624  -1.944  1.00  0.00           C
ATOM     38  O   LYS A   2      36.118  18.840  -3.052  1.00  0.00           O
ATOM     39  N   GLU A   3      36.271  17.940  -0.986  1.00  0.00           N
ATOM     40  H   GLU A   3      35.840  17.905  -0.069  1.00  0.00           H
ATOM     41  CA  GLU A   3      37.548  17.228  -1.110  1.00  0.00           C
ATOM     42  HA  GLU A   3      37.862  17.220  -2.155  1.00  0.00           H
ATOM     43  CB  GLU A   3      38.621  17.949  -0.265  1.00  0.00           C
ATOM     44  HB2 GLU A   3      38.139  18.521   0.530  1.00  0.00           H
ATOM     45  HB3 GLU A   3      39.280  17.228   0.221  1.00  0.00           H
ATOM     46  CG  GLU A   3      39.482  18.897  -1.112  1.00  0.00           C
ATOM     47  HG2 GLU A   3      38.824  19.556  -1.684  1.00  0.00           H
ATOM     48  HG3 GLU A   3      40.065  19.520  -0.430  1.00  0.00           H
ATOM     49  CD  GLU A   3      40.447  18.167  -2.067  1.00  0.00           C
ATOM     50  OE1 GLU A   3      41.308  18.873  -2.639  1.00  0.00           O
ATOM     51  OE2 GLU A   3      40.291  16.937  -2.255  1.00  0.00           O
ATOM     52  C   GLU A   3      37.427  15.750  -0.695  1.00  0.00           C
ATOM     53  O   GLU A   3      36.414  15.336  -0.112  1.00  0.00           O
ATOM     54  N   GLU A   4      38.459  14.963  -0.996  1.00  0.00           N
ATOM     55  H   GLU A   4      39.261  15.401  -1.454  1.00  0.00           H
ATOM     56  CA  GLU A   4      38.639  13.612  -0.442  1.00  0.00           C
ATOM     57  HA  GLU A   4      37.718  13.051  -0.598  1.00  0.00           H
ATOM     58  CB  GLU A   4      39.783  12.875  -1.162  1.00  0.00           C
ATOM     59  HB2 GLU A   4      40.671  13.508  -1.129  1.00  0.00           H
ATOM     60  HB3 GLU A   4      40.017  11.957  -0.619  1.00  0.00           H
ATOM     61  CG  GLU A   4      39.488  12.515  -2.630  1.00  0.00           C
ATOM     62  HG2 GLU A   4      39.069  13.381  -3.145  1.00  0.00           H
ATOM     63  HG3 GLU A   4      40.445  12.286  -3.105  1.00  0.00           H
ATOM     64  CD  GLU A   4      38.550  11.303  -2.804  1.00  0.00           C
ATOM     65  OE1 GLU A   4      37.770  11.002  -1.868  1.00  0.00           O
ATOM     66  OE2 GLU A   4      38.630  10.661  -3.877  1.00  0.00           O
ATOM     67  C   GLU A   4      38.899  13.659   1.077  1.00  0.00           C
ATOM     68  O   GLU A   4      39.603  14.536   1.585  1.00  0.00           O
ATOM     69  N   LEU A   5      38.321  12.713   1.825  1.00  0.00           N
ATOM     70  H   LEU A   5      37.823  11.971   1.355  1.00  0.00           H
ATOM     71  CA  LEU A   5      38.370  12.723   3.291  1.00  0.00           C
ATOM     72  HA  LEU A   5      38.189  13.750   3.615  1.00  0.00           H
ATOM     73  CB  LEU A   5      37.232  11.840   3.846  1.00  0.00           C
ATOM     74  HB2 LEU A   5      36.285  12.169   3.416  1.00  0.00           H
ATOM     75  HB3 LEU A   5      37.411  10.813   3.520  1.00  0.00           H
ATOM     76  CG  LEU A   5      37.111  11.852   5.383  1.00  0.00           C
ATOM     77  HG  LEU A   5      38.073  11.606   5.836  1.00  0.00           H
ATOM     78  CD1 LEU A   5      36.644  13.206   5.919  1.00  0.00           C
ATOM     79 HD11 LEU A   5      35.709  13.503   5.442  1.00  0.00           H
ATOM     80 HD12 LEU A   5      36.507  13.158   6.998  1.00  0.00           H
ATOM     81 HD13 LEU A   5      37.397  13.965   5.711  1.00  0.00           H
ATOM     82  CD2 LEU A   5      36.094  10.802   5.837  1.00  0.00           C
ATOM     83 HD21 LEU A   5      36.422   9.817   5.509  1.00  0.00           H
ATOM     84 HD22 LEU A   5      36.027  10.806   6.925  1.00  0.00           H
ATOM     85 HD23 LEU A   5      35.116  11.024   5.411  1.00  0.00           H
ATOM     86  C   LEU A   5      39.753  12.299   3.819  1.00  0.00           C
ATOM     87  O   LEU A   5      40.104  11.118   3.763  1.00  0.00           O
ATOM     88  N   ILE A   6      40.415  13.193   4.558  1.00  0.00           N
ATOM     89  H   ILE A   6      40.044  14.136   4.600  1.00  0.00           H
ATOM     90  CA  ILE A   6      41.646  12.897   5.312  1.00  0.00           C
ATOM     91  HA  ILE A   6      41.630  11.837   5.564  1.00  0.00           H
ATOM     92  CB  ILE A   6      42.902  13.145   4.439  1.00  0.00           C
ATOM     93  HB  ILE A   6      42.753  12.604   3.503  1.00  0.00           H
ATOM     94  CG2 ILE A   6      43.101  14.634   4.095  1.00  0.00           C
ATOM     95 HG21 ILE A   6      43.893  14.746   3.355  1.00  0.00           H
ATOM     96 HG22 ILE A   6      42.184  15.034   3.659  1.00  0.00           H
ATOM     97 HG23 ILE A   6      43.354  15.208   4.986  1.00  0.00           H
ATOM     98  CG1 ILE A   6      44.163  12.564   5.120  1.00  0.00           C
ATOM     99 HG12 ILE A   6      44.440  13.177   5.978  1.00  0.00           H
ATOM    100 HG13 ILE A   6      43.933  11.560   5.480  1.00  0.00           H
ATOM    101  CD1 ILE A   6      45.375  12.446   4.186  1.00  0.00           C
ATOM    102 HD11 ILE A   6      45.107  11.870   3.299  1.00  0.00           H
ATOM    103 HD12 ILE A   6      45.723  13.434   3.885  1.00  0.00           H
ATOM    104 HD13 ILE A   6      46.185  11.935   4.707  1.00  0.00           H
ATOM    105  C   ILE A   6      41.668  13.664   6.640  1.00  0.00           C
ATOM    106  O   ILE A   6      41.186  14.792   6.714  1.00  0.00           O
ATOM    107  N   HIE A   7      42.194  13.050   7.704  1.00  0.00           N
ATOM    108  H   HIE A   7      42.553  12.111   7.595  1.00  0.00           H
ATOM    109  CA  HIE A   7      42.234  13.612   9.059  1.00  0.00           C
ATOM    110  HA  HIE A   7      41.719  14.570   9.053  1.00  0.00           H
ATOM    111  CB  HIE A   7      41.460  12.695  10.016  1.00  0.00           C
ATOM    112  HB2 HIE A   7      41.376  13.185  10.988  1.00  0.00           H
ATOM    113  HB3 HIE A   7      40.451  12.552   9.629  1.00  0.00           H
ATOM    114  CG  HIE A   7      42.097  11.341  10.203  1.00  0.00           C
ATOM    115  ND1 HIE A   7      42.077  10.304   9.267  1.00  0.00           N
ATOM    116  CE1 HIE A   7      42.831   9.328   9.788  1.00  0.00           C
ATOM    117  HE1 HIE A   7      43.045   8.392   9.291  1.00  0.00           H
ATOM    118  NE2 HIE A   7      43.306   9.690  10.993  1.00  0.00           N
ATOM    119  HE2 HIE A   7      43.948   9.152  11.555  1.00  0.00           H
ATOM    120  CD2 HIE A   7      42.859  10.963  11.269  1.00  0.00           C
ATOM    121  HD2 HIE A   7      43.110  11.580  12.124  1.00  0.00           H
ATOM    122  C   HIE A   7      43.666  13.890   9.548  1.00  0.00           C
ATOM    123  O   HIE A   7      44.627  13.264   9.106  1.00  0.00           O
ATOM    124  N   ALA A   8      43.782  14.811  10.508  1.00  0.00           N
ATOM    125  H   ALA A   8      42.936  15.270  10.808  1.00  0.00           H
ATOM    126  CA  ALA A   8      45.059  15.344  10.985  1.00  0.00           C
ATOM    127  HA  ALA A   8      45.596  15.718  10.111  1.00  0.00           H
ATOM    128  CB  ALA A   8      44.776  16.539  11.905  1.00  0.00           C
ATOM    129  HB1 ALA A   8      45.721  16.980  12.229  1.00  0.00           H
ATOM    130  HB2 ALA A   8      44.200  17.295  11.373  1.00  0.00           H
ATOM    131  HB3 ALA A   8      44.222  16.204  12.783  1.00  0.00           H
ATOM    132  C   ALA A   8      45.969  14.306  11.685  1.00  0.00           C
ATOM    133  O   ALA A   8      45.549  13.608  12.613  1.00  0.00           O
ATOM    134  N   HIE A   9      47.263  14.372  11.361  1.00  0.00           N
ATOM    135  H   HIE A   9      47.481  14.915  10.532  1.00  0.00           H
ATOM    136  CA  HIE A   9      48.353  13.539  11.885  1.00  0.00           C
ATOM    137  HA  HIE A   9      47.928  12.633  12.317  1.00  0.00           H
ATOM    138  CB  HIE A   9      49.198  13.122  10.676  1.00  0.00           C
ATOM    139  HB2 HIE A   9      48.549  12.634   9.952  1.00  0.00           H
ATOM    140  HB3 HIE A   9      49.608  14.020  10.210  1.00  0.00           H
ATOM    141  CG  HIE A   9      50.335  12.184  10.963  1.00  0.00           C
ATOM    142  ND1 HIE A   9      50.269  11.011  11.727  1.00  0.00           N
ATOM    143  CE1 HIE A   9      51.467  10.427  11.578  1.00  0.00           C
ATOM    144  HE1 HIE A   9      51.745   9.471  11.994  1.00  0.00           H
ATOM    145  NE2 HIE A   9      52.258  11.167  10.792  1.00  0.00           N
ATOM    146  HE2 HIE A   9      53.189  10.909  10.461  1.00  0.00           H
ATOM    147  CD2 HIE A   9      51.563  12.274  10.386  1.00  0.00           C
ATOM    148  HD2 HIE A   9      51.885  13.034   9.685  1.00  0.00           H
ATOM    149  C   HIE A   9      49.205  14.210  12.983  1.00  0.00           C
ATOM    150  O   HIE A   9      49.081  15.401  13.266  1.00  0.00           O
ATOM    151  N   ALA A  10      50.069  13.418  13.619  1.00  0.00           N
ATOM    152  H   ALA A  10      50.187  12.487  13.243  1.00  0.00           H
ATOM    153  CA  ALA A  10      51.008  13.824  14.665  1.00  0.00           C
ATOM    154  HA  ALA A  10      50.486  14.478  15.363  1.00  0.00           H
ATOM    155  CB  ALA A  10      51.433  12.549  15.404  1.00  0.00           C
ATOM    156  HB1 ALA A  10      51.921  11.868  14.705  1.00  0.00           H
ATOM    157  HB2 ALA A  10      52.133  12.802  16.195  1.00  0.00           H
ATOM    158  HB3 ALA A  10      50.561  12.065  15.836  1.00  0.00           H
ATOM    159  C   ALA A  10      52.247  14.599  14.129  1.00  0.00           C
ATOM    160  O   ALA A  10      52.848  14.191  13.134  1.00  0.00           O
ATOM    161  N   ASP A  11      52.755  15.556  14.919  1.00  0.00           N
ATOM    162  H   ASP A  11      52.249  15.801  15.754  1.00  0.00           H
ATOM    163  CA  ASP A  11      53.937  16.362  14.584  1.00  0.00           C
ATOM    164  HA  ASP A  11      54.023  16.411  13.501  1.00  0.00           H
ATOM    165  CB  ASP A  11      53.706  17.808  15.053  1.00  0.00           C
ATOM    166  HB2 ASP A  11      52.859  18.218  14.518  1.00  0.00           H
ATOM    167  HB3 ASP A  11      53.455  17.802  16.104  1.00  0.00           H
ATOM    168  CG  ASP A  11      54.930  18.701  14.823  1.00  0.00           C
ATOM    169  OD1 ASP A  11      55.775  18.304  13.987  1.00  0.00           O
ATOM    170  OD2 ASP A  11      55.214  19.519  15.724  1.00  0.00           O
ATOM    171  C   ASP A  11      55.254  15.780  15.173  1.00  0.00           C
ATOM    172  O   ASP A  11      55.489  15.874  16.387  1.00  0.00           O
ATOM    173  N   PRO A  12      56.201  15.282  14.346  1.00  0.00           N
ATOM    174  CD  PRO A  12      56.102  15.122  12.899  1.00  0.00           C
ATOM    175  HD2 PRO A  12      55.809  16.053  12.412  1.00  0.00           H
ATOM    176  HD3 PRO A  12      55.387  14.331  12.669  1.00  0.00           H
ATOM    177  CG  PRO A  12      57.492  14.710  12.422  1.00  0.00           C
ATOM    178  HG2 PRO A  12      58.081  15.602  12.196  1.00  0.00           H
ATOM    179  HG3 PRO A  12      57.447  14.047  11.561  1.00  0.00           H
ATOM    180  CB  PRO A  12      58.074  14.005  13.643  1.00  0.00           C
ATOM    181  HB2 PRO A  12      59.163  13.999  13.621  1.00  0.00           H
ATOM    182  HB3 PRO A  12      57.689  12.986  13.694  1.00  0.00           H
ATOM    183  CA  PRO A  12      57.512  14.822  14.812  1.00  0.00           C
ATOM    184  HA  PRO A  12      57.384  14.172  15.678  1.00  0.00           H
ATOM    185  C   PRO A  12      58.474  15.957  15.209  1.00  0.00           C
ATOM    186  O   PRO A  12      59.542  15.658  15.745  1.00  0.00           O
ATOM    187  N   MET A  13      58.182  17.229  14.915  1.00  0.00           N
ATOM    188  H   MET A  13      57.287  17.446  14.470  1.00  0.00           H
ATOM    189  CA  MET A  13      59.008  18.369  15.335  1.00  0.00           C
ATOM    190  HA  MET A  13      60.053  18.068  15.288  1.00  0.00           H
ATOM    191  CB  MET A  13      58.840  19.546  14.358  1.00  0.00           C
ATOM    192  HB2 MET A  13      57.788  19.792  14.232  1.00  0.00           H
ATOM    193  HB3 MET A  13      59.348  20.421  14.764  1.00  0.00           H
ATOM    194  CG  MET A  13      59.468  19.197  12.997  1.00  0.00           C
ATOM    195  HG2 MET A  13      60.544  19.082  13.134  1.00  0.00           H
ATOM    196  HG3 MET A  13      59.070  18.236  12.670  1.00  0.00           H
ATOM    197  SD  MET A  13      59.186  20.371  11.638  1.00  0.00           S
ATOM    198  CE  MET A  13      60.005  21.859  12.264  1.00  0.00           C
ATOM    199  HE1 MET A  13      59.498  22.205  13.164  1.00  0.00           H
ATOM    200  HE2 MET A  13      61.049  21.641  12.486  1.00  0.00           H
ATOM    201  HE3 MET A  13      59.952  22.637  11.502  1.00  0.00           H
ATOM    202  C   MET A  13      58.767  18.784  16.795  1.00  0.00           C
ATOM    203  O   MET A  13      59.735  19.197  17.440  1.00  0.00           O
ATOM    204  N   VAL A  14      57.615  18.431  17.386  1.00  0.00           N
ATOM    205  H   VAL A  14      56.839  18.163  16.782  1.00  0.00           H
ATOM    206  CA  VAL A  14      57.341  18.638  18.827  1.00  0.00           C
ATOM    207  HA  VAL A  14      58.138  19.261  19.233  1.00  0.00           H
ATOM    208  CB  VAL A  14      56.036  19.448  19.005  1.00  0.00           C
ATOM    209  HB  VAL A  14      55.998  20.210  18.228  1.00  0.00           H
ATOM    210  CG1 VAL A  14      54.764  18.596  18.908  1.00  0.00           C
ATOM    211 HG11 VAL A  14      53.892  19.252  18.886  1.00  0.00           H
ATOM    212 HG12 VAL A  14      54.783  18.027  17.979  1.00  0.00           H
ATOM    213 HG13 VAL A  14      54.682  17.914  19.753  1.00  0.00           H
ATOM    214  CG2 VAL A  14      56.018  20.186  20.349  1.00  0.00           C
ATOM    215 HG21 VAL A  14      55.108  20.785  20.421  1.00  0.00           H
ATOM    216 HG22 VAL A  14      56.053  19.478  21.178  1.00  0.00           H
ATOM    217 HG23 VAL A  14      56.878  20.855  20.406  1.00  0.00           H
ATOM    218  C   VAL A  14      57.369  17.344  19.658  1.00  0.00           C
ATOM    219  O   VAL A  14      57.720  17.377  20.837  1.00  0.00           O
ATOM    220  N   LEU A  15      57.090  16.179  19.058  1.00  0.00           N
ATOM    221  H   LEU A  15      56.778  16.198  18.092  1.00  0.00           H
ATOM    222  CA  LEU A  15      57.087  14.890  19.768  1.00  0.00           C
ATOM    223  HA  LEU A  15      56.689  15.064  20.767  1.00  0.00           H
ATOM    224  CB  LEU A  15      56.162  13.899  19.042  1.00  0.00           C
ATOM    225  HB2 LEU A  15      56.468  13.847  17.997  1.00  0.00           H
ATOM    226  HB3 LEU A  15      56.290  12.904  19.470  1.00  0.00           H
ATOM    227  CG  LEU A  15      54.673  14.281  19.120  1.00  0.00           C
ATOM    228  HG  LEU A  15      54.527  15.307  18.786  1.00  0.00           H
ATOM    229  CD1 LEU A  15      53.868  13.355  18.215  1.00  0.00           C
ATOM    230 HD11 LEU A  15      53.979  12.319  18.530  1.00  0.00           H
ATOM    231 HD12 LEU A  15      52.818  13.642  18.250  1.00  0.00           H
ATOM    232 HD13 LEU A  15      54.226  13.463  17.189  1.00  0.00           H
ATOM    233  CD2 LEU A  15      54.117  14.144  20.542  1.00  0.00           C
ATOM    234 HD21 LEU A  15      53.048  14.356  20.531  1.00  0.00           H
ATOM    235 HD22 LEU A  15      54.280  13.134  20.915  1.00  0.00           H
ATOM    236 HD23 LEU A  15      54.592  14.867  21.203  1.00  0.00           H
ATOM    237  C   LEU A  15      58.486  14.288  19.967  1.00  0.00           C
ATOM    238  O   LEU A  15      59.340  14.344  19.085  1.00  0.00           O
ATOM    239  N   ILE A  16      58.670  13.545  21.067  1.00  0.00           N
ATOM    240  H   ILE A  16      57.937  13.542  21.758  1.00  0.00           H
ATOM    241  CA  ILE A  16      59.878  12.735  21.310  1.00  0.00           C
ATOM    242  HA  ILE A  16      60.740  13.362  21.083  1.00  0.00           H
ATOM    243  CB  ILE A  16      59.984  12.346  22.805  1.00  0.00           C
ATOM    244  HB  ILE A  16      59.958  13.276  23.375  1.00  0.00           H
ATOM    245  CG2 ILE A  16      58.816  11.464  23.300  1.00  0.00           C
ATOM    246 HG21 ILE A  16      58.895  10.454  22.897  1.00  0.00           H
ATOM    247 HG22 ILE A  16      58.840  11.395  24.388  1.00  0.00           H
ATOM    248 HG23 ILE A  16      57.856  11.894  23.018  1.00  0.00           H
ATOM    249  CG1 ILE A  16      61.339  11.659  23.085  1.00  0.00           C
ATOM    250 HG12 ILE A  16      61.336  10.646  22.679  1.00  0.00           H
ATOM    251 HG13 ILE A  16      62.130  12.219  22.586  1.00  0.00           H
ATOM    252  CD1 ILE A  16      61.692  11.595  24.577  1.00  0.00           C
ATOM    253 HD11 ILE A  16      61.685  12.599  25.003  1.00  0.00           H
ATOM    254 HD12 ILE A  16      60.981  10.966  25.113  1.00  0.00           H
ATOM    255 HD13 ILE A  16      62.689  11.170  24.694  1.00  0.00           H
ATOM    256  C   ILE A  16      59.968  11.524  20.364  1.00  0.00           C
ATOM    257  O   ILE A  16      60.959  11.385  19.642  1.00  0.00           O
ATOM    258  N   GLN A  17      58.887  10.743  20.262  1.00  0.00           N
ATOM    259  H   GLN A  17      58.075  10.981  20.810  1.00  0.00           H
ATOM    260  CA  GLN A  17      58.746   9.686  19.262  1.00  0.00           C
ATOM    261  HA  GLN A  17      59.652   9.076  19.274  1.00  0.00           H
ATOM    262  CB  GLN A  17      57.547   8.784  19.608  1.00  0.00           C
ATOM    263  HB2 GLN A  17      57.725   8.313  20.576  1.00  0.00           H
ATOM    264  HB3 GLN A  17      56.648   9.399  19.691  1.00  0.00           H
ATOM    265  CG  GLN A  17      57.281   7.684  18.560  1.00  0.00           C
ATOM    266  HG2 GLN A  17      56.451   7.064  18.899  1.00  0.00           H
ATOM    267  HG3 GLN A  17      56.979   8.144  17.618  1.00  0.00           H
ATOM    268  CD  GLN A  17      58.488   6.777  18.327  1.00  0.00           C
ATOM    269  OE1 GLN A  17      59.199   6.398  19.241  1.00  0.00           O
ATOM    270  NE2 GLN A  17      58.874   6.530  17.097  1.00  0.00           N
ATOM    271 HE21 GLN A  17      59.666   5.925  16.987  1.00  0.00           H
ATOM    272 HE22 GLN A  17      58.384   6.937  16.302  1.00  0.00           H
ATOM    273  C   GLN A  17      58.596  10.315  17.875  1.00  0.00           C
ATOM    274  O   GLN A  17      57.746  11.184  17.675  1.00  0.00           O
ATOM    275  N   LYS A  18      59.393   9.855  16.908  1.00  0.00           N
ATOM    276  H   LYS A  18      60.027   9.100  17.126  1.00  0.00           H
ATOM    277  CA  LYS A  18      59.299  10.311  15.515  1.00  0.00           C
ATOM    278  HA  LYS A  18      58.838  11.300  15.506  1.00  0.00           H
ATOM    279  CB  LYS A  18      60.698  10.445  14.883  1.00  0.00           C
ATOM    280  HB2 LYS A  18      61.136   9.452  14.765  1.00  0.00           H
ATOM    281  HB3 LYS A  18      60.584  10.878  13.887  1.00  0.00           H
ATOM    282  CG  LYS A  18      61.673  11.327  15.689  1.00  0.00           C
ATOM    283  HG2 LYS A  18      62.012  10.771  16.564  1.00  0.00           H
ATOM    284  HG3 LYS A  18      62.541  11.531  15.060  1.00  0.00           H
ATOM    285  CD  LYS A  18      61.065  12.662  16.155  1.00  0.00           C
ATOM    286  HD2 LYS A  18      60.654  13.193  15.295  1.00  0.00           H
ATOM    287  HD3 LYS A  18      60.265  12.468  16.873  1.00  0.00           H
ATOM    288  CE  LYS A  18      62.116  13.537  16.840  1.00  0.00           C
ATOM    289  HE2 LYS A  18      62.605  12.946  17.621  1.00  0.00           H
ATOM    290  HE3 LYS A  18      62.860  13.839  16.097  1.00  0.00           H
ATOM    291  NZ  LYS A  18      61.473  14.729  17.439  1.00  0.00           N
ATOM    292  HZ1 LYS A  18      60.921  15.235  16.747  1.00  0.00           H
ATOM    293  HZ2 LYS A  18      60.778  14.448  18.130  1.00  0.00           H
ATOM    294  HZ3 LYS A  18      62.123  15.360  17.874  1.00  0.00           H
ATOM    295  C   LYS A  18      58.355   9.430  14.695  1.00  0.00           C
ATOM    296  O   LYS A  18      58.100   8.276  15.038  1.00  0.00           O
ATOM    297  N   THR A  19      57.848   9.999  13.612  1.00  0.00           N
ATOM    298  H   THR A  19      58.144  10.932  13.366  1.00  0.00           H
ATOM    299  CA  THR A  19      56.962   9.357  12.641  1.00  0.00           C
ATOM    300  HA  THR A  19      57.274   8.325  12.492  1.00  0.00           H
ATOM    301  CB  THR A  19      55.511   9.337  13.170  1.00  0.00           C
ATOM    302  HB  THR A  19      55.522   8.873  14.158  1.00  0.00           H
ATOM    303  CG2 THR A  19      54.874  10.722  13.306  1.00  0.00           C
ATOM    304 HG21 THR A  19      54.863  11.236  12.344  1.00  0.00           H
ATOM    305 HG22 THR A  19      53.847  10.618  13.660  1.00  0.00           H
ATOM    306 HG23 THR A  19      55.429  11.316  14.024  1.00  0.00           H
ATOM    307  OG1 THR A  19      54.712   8.553  12.330  1.00  0.00           O
ATOM    308  HG1 THR A  19      53.850   8.468  12.746  1.00  0.00           H
ATOM    309  C   THR A  19      57.099  10.084  11.301  1.00  0.00           C
ATOM    310  O   THR A  19      57.691  11.165  11.258  1.00  0.00           O
ATOM    311  N   ASP A  20      56.736   9.417  10.210  1.00  0.00           N
ATOM    312  H   ASP A  20      56.163   8.597  10.338  1.00  0.00           H
ATOM    313  CA  ASP A  20      56.745  10.015   8.868  1.00  0.00           C
ATOM    314  HA  ASP A  20      57.671  10.580   8.737  1.00  0.00           H
ATOM    315  CB  ASP A  20      56.715   8.889   7.822  1.00  0.00           C
ATOM    316  HB2 ASP A  20      57.504   8.173   8.059  1.00  0.00           H
ATOM    317  HB3 ASP A  20      55.755   8.371   7.884  1.00  0.00           H
ATOM    318  CG  ASP A  20      56.937   9.379   6.386  1.00  0.00           C
ATOM    319  OD1 ASP A  20      57.446  10.511   6.227  1.00  0.00           O
ATOM    320  OD2 ASP A  20      56.431   8.696   5.473  1.00  0.00           O
ATOM    321  C   ASP A  20      55.571  10.997   8.691  1.00  0.00           C
ATOM    322  O   ASP A  20      54.571  10.895   9.398  1.00  0.00           O
ATOM    323  N   THR A  21      55.673  11.942   7.757  1.00  0.00           N
ATOM    324  H   THR A  21      56.486  11.896   7.138  1.00  0.00           H
ATOM    325  CA  THR A  21      54.723  13.048   7.524  1.00  0.00           C
ATOM    326  HA  THR A  21      53.993  13.063   8.332  1.00  0.00           H
ATOM    327  CB  THR A  21      55.448  14.403   7.540  1.00  0.00           C
ATOM    328  HB  THR A  21      54.760  15.181   7.214  1.00  0.00           H
ATOM    329  CG2 THR A  21      55.967  14.759   8.937  1.00  0.00           C
ATOM    330 HG21 THR A  21      56.571  13.936   9.326  1.00  0.00           H
ATOM    331 HG22 THR A  21      56.570  15.665   8.874  1.00  0.00           H
ATOM    332 HG23 THR A  21      55.114  14.933   9.598  1.00  0.00           H
ATOM    333  OG1 THR A  21      56.541  14.378   6.657  1.00  0.00           O
ATOM    334  HG1 THR A  21      56.787  15.281   6.460  1.00  0.00           H
ATOM    335  C   THR A  21      53.893  12.876   6.243  1.00  0.00           C
ATOM    336  O   THR A  21      53.154  13.785   5.864  1.00  0.00           O
ATOM    337  N   GLY A  22      53.887  11.676   5.643  1.00  0.00           N
ATOM    338  H   GLY A  22      54.577  10.999   5.946  1.00  0.00           H
ATOM    339  CA  GLY A  22      53.022  11.328   4.505  1.00  0.00           C
ATOM    340  HA2 GLY A  22      53.190  12.048   3.705  1.00  0.00           H
ATOM    341  HA3 GLY A  22      53.312  10.343   4.146  1.00  0.00           H
ATOM    342  C   GLY A  22      51.513  11.297   4.807  1.00  0.00           C
ATOM    343  O   GLY A  22      50.715  11.299   3.874  1.00  0.00           O
ATOM    344  N   VAL A  23      51.104  11.329   6.082  1.00  0.00           N
ATOM    345  H   VAL A  23      51.819  11.431   6.786  1.00  0.00           H
ATOM    346  CA  VAL A  23      49.714  11.607   6.496  1.00  0.00           C
ATOM    347  HA  VAL A  23      49.051  11.413   5.653  1.00  0.00           H
ATOM    348  CB  VAL A  23      49.255  10.708   7.661  1.00  0.00           C
ATOM    349  HB  VAL A  23      49.783  11.003   8.564  1.00  0.00           H
ATOM    350  CG1 VAL A  23      47.744  10.847   7.900  1.00  0.00           C
ATOM    351 HG11 VAL A  23      47.451  10.246   8.761  1.00  0.00           H
ATOM    352 HG12 VAL A  23      47.474  11.883   8.110  1.00  0.00           H
ATOM    353 HG13 VAL A  23      47.189  10.511   7.023  1.00  0.00           H
ATOM    354  CG2 VAL A  23      49.552   9.223   7.414  1.00  0.00           C
ATOM    355 HG21 VAL A  23      49.157   8.628   8.238  1.00  0.00           H
ATOM    356 HG22 VAL A  23      49.095   8.901   6.478  1.00  0.00           H
ATOM    357 HG23 VAL A  23      50.629   9.062   7.365  1.00  0.00           H
ATOM    358  C   VAL A  23      49.594  13.086   6.871  1.00  0.00           C
ATOM    359  O   VAL A  23      50.438  13.612   7.596  1.00  0.00           O
ATOM    360  N   SER A  24      48.576  13.779   6.350  1.00  0.00           N
ATOM    361  H   SER A  24      47.892  13.289   5.796  1.00  0.00           H
ATOM    362  CA  SER A  24      48.501  15.243   6.438  1.00  0.00           C
ATOM    363  HA  SER A  24      49.444  15.631   6.054  1.00  0.00           H
ATOM    364  CB  SER A  24      47.379  15.793   5.556  1.00  0.00           C
ATOM    365  HB2 SER A  24      47.383  15.274   4.596  1.00  0.00           H
ATOM    366  HB3 SER A  24      46.411  15.643   6.040  1.00  0.00           H
ATOM    367  OG  SER A  24      47.605  17.172   5.337  1.00  0.00           O
ATOM    368  HG  SER A  24      47.714  17.300   4.389  1.00  0.00           H
ATOM    369  C   SER A  24      48.340  15.760   7.873  1.00  0.00           C
ATOM    370  O   SER A  24      47.593  15.208   8.674  1.00  0.00           O
ATOM    371  N   LEU A  25      48.925  16.924   8.165  1.00  0.00           N
ATOM    372  H   LEU A  25      49.460  17.365   7.434  1.00  0.00           H
ATOM    373  CA  LEU A  25      48.844  17.595   9.470  1.00  0.00           C
ATOM    374  HA  LEU A  25      48.925  16.841  10.255  1.00  0.00           H
ATOM    375  CB  LEU A  25      50.041  18.561   9.596  1.00  0.00           C
ATOM    376  HB2 LEU A  25      49.981  19.282   8.779  1.00  0.00           H
ATOM    377  HB3 LEU A  25      49.958  19.115  10.532  1.00  0.00           H
ATOM    378  CG  LEU A  25      51.423  17.876   9.562  1.00  0.00           C
ATOM    379  HG  LEU A  25      51.492  17.223   8.691  1.00  0.00           H
ATOM    380  CD1 LEU A  25      52.514  18.939   9.432  1.00  0.00           C
ATOM    381 HD11 LEU A  25      52.484  19.613  10.289  1.00  0.00           H
ATOM    382 HD12 LEU A  25      53.490  18.456   9.392  1.00  0.00           H
ATOM    383 HD13 LEU A  25      52.368  19.507   8.515  1.00  0.00           H
ATOM    384  CD2 LEU A  25      51.691  17.052  10.823  1.00  0.00           C
ATOM    385 HD21 LEU A  25      51.610  17.680  11.709  1.00  0.00           H
ATOM    386 HD22 LEU A  25      50.975  16.234  10.900  1.00  0.00           H
ATOM    387 HD23 LEU A  25      52.691  16.621  10.780  1.00  0.00           H
ATOM    388  C   LEU A  25      47.503  18.320   9.719  1.00  0.00           C
ATOM    389  O   LEU A  25      47.356  19.010  10.725  1.00  0.00           O
ATOM    390  N   GLN A  26      46.555  18.262   8.779  1.00  0.00           N
ATOM    391  H   GLN A  26      46.704  17.634   8.001  1.00  0.00           H
ATOM    392  CA  GLN A  26      45.255  18.945   8.823  1.00  0.00           C
ATOM    393  HA  GLN A  26      45.045  19.267   9.843  1.00  0.00           H
ATOM    394  CB  GLN A  26      45.275  20.189   7.913  1.00  0.00           C
ATOM    395  HB2 GLN A  26      45.486  19.850   6.899  1.00  0.00           H
ATOM    396  HB3 GLN A  26      44.286  20.648   7.908  1.00  0.00           H
ATOM    397  CG  GLN A  26      46.309  21.273   8.273  1.00  0.00           C
ATOM    398  HG2 GLN A  26      47.300  20.832   8.387  1.00  0.00           H
ATOM    399  HG3 GLN A  26      46.361  21.978   7.442  1.00  0.00           H
ATOM    400  CD  GLN A  26      45.950  22.063   9.530  1.00  0.00           C
ATOM    401  OE1 GLN A  26      45.369  23.132   9.478  1.00  0.00           O
ATOM    402  NE2 GLN A  26      46.269  21.585  10.710  1.00  0.00           N
ATOM    403 HE21 GLN A  26      46.052  22.158  11.501  1.00  0.00           H
ATOM    404 HE22 GLN A  26      46.753  20.692  10.797  1.00  0.00           H
ATOM    405  C   GLN A  26      44.126  17.986   8.406  1.00  0.00           C
ATOM    406  O   GLN A  26      44.386  16.950   7.796  1.00  0.00           O
ATOM    407  N   THR A  27      42.886  18.302   8.792  1.00  0.00           N
ATOM    408  H   THR A  27      42.730  19.226   9.170  1.00  0.00           H
ATOM    409  CA  THR A  27      41.690  17.551   8.362  1.00  0.00           C
ATOM    410  HA  THR A  27      41.994  16.567   8.015  1.00  0.00           H
ATOM    411  CB  THR A  27      40.706  17.357   9.526  1.00  0.00           C
ATOM    412  HB  THR A  27      40.407  18.337   9.900  1.00  0.00           H
ATOM    413  CG2 THR A  27      39.439  16.579   9.163  1.00  0.00           C
ATOM    414 HG21 THR A  27      39.696  15.610   8.737  1.00  0.00           H
ATOM    415 HG22 THR A  27      38.832  16.430  10.056  1.00  0.00           H
ATOM    416 HG23 THR A  27      38.851  17.140   8.437  1.00  0.00           H
ATOM    417  OG1 THR A  27      41.352  16.666  10.575  1.00  0.00           O
ATOM    418  HG1 THR A  27      42.015  17.267  10.921  1.00  0.00           H
ATOM    419  C   THR A  27      41.002  18.270   7.207  1.00  0.00           C
ATOM    420  O   THR A  27      40.733  19.467   7.335  1.00  0.00           O
ATOM    421  N   TYR A  28      40.597  17.538   6.169  1.00  0.00           N
ATOM    422  H   TYR A  28      40.765  16.536   6.180  1.00  0.00           H
ATOM    423  CA  TYR A  28      39.886  18.064   4.999  1.00  0.00           C
ATOM    424  HA  TYR A  28      39.521  19.063   5.232  1.00  0.00           H
ATOM    425  CB  TYR A  28      40.825  18.178   3.786  1.00  0.00           C
ATOM    426  HB2 TYR A  28      41.072  17.167   3.459  1.00  0.00           H
ATOM    427  HB3 TYR A  28      40.276  18.650   2.968  1.00  0.00           H
ATOM    428  CG  TYR A  28      42.115  18.962   3.994  1.00  0.00           C
ATOM    429  CD1 TYR A  28      43.328  18.446   3.498  1.00  0.00           C
ATOM    430  HD1 TYR A  28      43.331  17.495   2.979  1.00  0.00           H
ATOM    431  CE1 TYR A  28      44.527  19.167   3.651  1.00  0.00           C
ATOM    432  HE1 TYR A  28      45.447  18.765   3.259  1.00  0.00           H
ATOM    433  CZ  TYR A  28      44.518  20.417   4.308  1.00  0.00           C
ATOM    434  OH  TYR A  28      45.671  21.119   4.461  1.00  0.00           O
ATOM    435  HH  TYR A  28      46.399  20.685   4.015  1.00  0.00           H
ATOM    436  CE2 TYR A  28      43.306  20.939   4.807  1.00  0.00           C
ATOM    437  HE2 TYR A  28      43.307  21.892   5.308  1.00  0.00           H
ATOM    438  CD2 TYR A  28      42.109  20.217   4.638  1.00  0.00           C
ATOM    439  HD2 TYR A  28      41.182  20.625   5.017  1.00  0.00           H
ATOM    440  C   TYR A  28      38.644  17.226   4.647  1.00  0.00           C
ATOM    441  O   TYR A  28      38.606  16.017   4.869  1.00  0.00           O
ATOM    442  N   ASP A  29      37.649  17.936   4.110  1.00  0.00           N
ATOM    443  H   ASP A  29      37.812  18.917   3.944  1.00  0.00           H
ATOM    444  CA  ASP A  29      36.343  17.487   3.636  1.00  0.00           C
ATOM    445  HA  ASP A  29      36.436  16.526   3.133  1.00  0.00           H
ATOM    446  CB  ASP A  29      35.377  17.349   4.830  1.00  0.00           C
ATOM    447  HB2 ASP A  29      35.662  16.473   5.398  1.00  0.00           H
ATOM    448  HB3 ASP A  29      35.452  18.225   5.483  1.00  0.00           H
ATOM    449  CG  ASP A  29      33.934  17.141   4.355  1.00  0.00           C
ATOM    450  OD1 ASP A  29      33.222  18.159   4.209  1.00  0.00           O
ATOM    451  OD2 ASP A  29      33.627  16.050   3.806  1.00  0.00           O
ATOM    452  C   ASP A  29      35.841  18.511   2.605  1.00  0.00           C
ATOM    453  O   ASP A  29      36.217  19.693   2.716  1.00  0.00           O
ATOM    454  OXT ASP A  29      35.097  18.132   1.664  1.00  0.00           O
TER
ENDMDL
MODEL     3
ATOM      1  N   THR A   1      34.479  17.743   2.835  1.00  0.00           N
ATOM      2  H1  THR A   1      34.370  18.213   3.723  1.00  0.00           H
ATOM      3  H2  THR A   1      35.339  18.099   2.425  1.00  0.00           H
ATOM      4  H3  THR A   1      34.594  16.739   2.960  1.00  0.00           H
ATOM      5  CA  THR A   1      33.335  18.053   1.943  1.00  0.00           C
ATOM      6  HA  THR A   1      32.416  17.787   2.459  1.00  0.00           H
ATOM      7  CB  THR A   1      33.248  19.538   1.585  1.00  0.00           C
ATOM      8  HB  THR A   1      34.136  19.826   1.027  1.00  0.00           H
ATOM      9  CG2 THR A   1      32.014  19.946   0.779  1.00  0.00           C
ATOM     10 HG21 THR A   1      32.115  21.000   0.511  1.00  0.00           H
ATOM     11 HG22 THR A   1      31.942  19.361  -0.139  1.00  0.00           H
ATOM     12 HG23 THR A   1      31.115  19.810   1.383  1.00  0.00           H
ATOM     13  OG1 THR A   1      33.193  20.264   2.783  1.00  0.00           O
ATOM     14  HG1 THR A   1      34.142  20.497   2.954  1.00  0.00           H
ATOM     15  C   THR A   1      33.381  17.227   0.675  1.00  0.00           C
ATOM     16  O   THR A   1      32.353  16.676   0.304  1.00  0.00           O
ATOM     17  N   LYS A   2      34.502  17.260  -0.055  1.00  0.00           N
ATOM     18  H   LYS A   2      35.319  17.705   0.366  1.00  0.00           H
ATOM     19  CA  LYS A   2      34.802  16.411  -1.221  1.00  0.00           C
ATOM     20  HA  LYS A   2      33.868  16.109  -1.697  1.00  0.00           H
ATOM     21  CB  LYS A   2      35.629  17.219  -2.248  1.00  0.00           C
ATOM     22  HB2 LYS A   2      35.937  16.558  -3.061  1.00  0.00           H
ATOM     23  HB3 LYS A   2      34.994  18.004  -2.664  1.00  0.00           H
ATOM     24  CG  LYS A   2      36.872  17.876  -1.621  1.00  0.00           C
ATOM     25  HG2 LYS A   2      36.530  18.521  -0.816  1.00  0.00           H
ATOM     26  HG3 LYS A   2      37.523  17.097  -1.226  1.00  0.00           H
ATOM     27  CD  LYS A   2      37.702  18.779  -2.537  1.00  0.00           C
ATOM     28  HD2 LYS A   2      37.937  18.244  -3.458  1.00  0.00           H
ATOM     29  HD3 LYS A   2      37.116  19.669  -2.778  1.00  0.00           H
ATOM     30  CE  LYS A   2      39.021  19.195  -1.854  1.00  0.00           C
ATOM     31  HE2 LYS A   2      39.720  18.355  -1.940  1.00  0.00           H
ATOM     32  HE3 LYS A   2      39.438  20.053  -2.383  1.00  0.00           H
ATOM     33  NZ  LYS A   2      38.864  19.513  -0.414  1.00  0.00           N
ATOM     34  HZ1 LYS A   2      38.656  18.652   0.101  1.00  0.00           H
ATOM     35  HZ2 LYS A   2      39.708  19.835   0.028  1.00  0.00           H
ATOM     36  HZ3 LYS A   2      38.085  20.128  -0.166  1.00  0.00           H
ATOM     37  C   LYS A   2      35.487  15.096  -0.801  1.00  0.00           C
ATOM     38  O   LYS A   2      35.005  14.040  -1.190  1.00  0.00           O
ATOM     39  N   GLU A   3      36.380  15.169   0.190  1.00  0.00           N
ATOM     40  H   GLU A   3      36.668  16.088   0.507  1.00  0.00           H
ATOM     41  CA  GLU A   3      36.902  14.030   0.956  1.00  0.00           C
ATOM     42  HA  GLU A   3      36.803  13.121   0.358  1.00  0.00           H
ATOM     43  CB  GLU A   3      38.399  14.222   1.287  1.00  0.00           C
ATOM     44  HB2 GLU A   3      38.501  15.006   2.033  1.00  0.00           H
ATOM     45  HB3 GLU A   3      38.763  13.297   1.734  1.00  0.00           H
ATOM     46  CG  GLU A   3      39.311  14.555   0.092  1.00  0.00           C
ATOM     47  HG2 GLU A   3      39.117  15.570  -0.244  1.00  0.00           H
ATOM     48  HG3 GLU A   3      40.349  14.506   0.424  1.00  0.00           H
ATOM     49  CD  GLU A   3      39.127  13.626  -1.103  1.00  0.00           C
ATOM     50  OE1 GLU A   3      39.008  12.396  -0.893  1.00  0.00           O
ATOM     51  OE2 GLU A   3      39.216  14.164  -2.233  1.00  0.00           O
ATOM     52  C   GLU A   3      36.099  13.814   2.266  1.00  0.00           C
ATOM     53  O   GLU A   3      35.395  14.718   2.760  1.00  0.00           O
ATOM     54  N   GLU A   4      36.266  12.621   2.857  1.00  0.00           N
ATOM     55  H   GLU A   4      36.905  11.979   2.411  1.00  0.00           H
ATOM     56  CA  GLU A   4      35.774  12.243   4.192  1.00  0.00           C
ATOM     57  HA  GLU A   4      34.792  12.701   4.321  1.00  0.00           H
ATOM     58  CB  GLU A   4      35.578  10.713   4.250  1.00  0.00           C
ATOM     59  HB2 GLU A   4      34.933  10.431   3.415  1.00  0.00           H
ATOM     60  HB3 GLU A   4      36.541  10.212   4.121  1.00  0.00           H
ATOM     61  CG  GLU A   4      34.927  10.231   5.561  1.00  0.00           C
ATOM     62  HG2 GLU A   4      35.713  10.018   6.289  1.00  0.00           H
ATOM     63  HG3 GLU A   4      34.305  11.036   5.960  1.00  0.00           H
ATOM     64  CD  GLU A   4      34.037   8.993   5.378  1.00  0.00           C
ATOM     65  OE1 GLU A   4      32.881   9.050   5.860  1.00  0.00           O
ATOM     66  OE2 GLU A   4      34.525   7.986   4.815  1.00  0.00           O
ATOM     67  C   GLU A   4      36.679  12.770   5.331  1.00  0.00           C
ATOM     68  O   GLU A   4      37.861  13.062   5.140  1.00  0.00           O
ATOM     69  N   LEU A   5      36.131  12.883   6.548  1.00  0.00           N
ATOM     70  H   LEU A   5      35.200  12.518   6.680  1.00  0.00           H
ATOM     71  CA  LEU A   5      36.885  13.282   7.739  1.00  0.00           C
ATOM     72  HA  LEU A   5      37.475  14.160   7.472  1.00  0.00           H
ATOM     73  CB  LEU A   5      35.900  13.685   8.856  1.00  0.00           C
ATOM     74  HB2 LEU A   5      35.294  14.521   8.506  1.00  0.00           H
ATOM     75  HB3 LEU A   5      35.235  12.840   9.048  1.00  0.00           H
ATOM     76  CG  LEU A   5      36.584  14.073  10.184  1.00  0.00           C
ATOM     77  HG  LEU A   5      37.185  13.243  10.554  1.00  0.00           H
ATOM     78  CD1 LEU A   5      37.490  15.299  10.036  1.00  0.00           C
ATOM     79 HD11 LEU A   5      38.313  15.076   9.358  1.00  0.00           H
ATOM     80 HD12 LEU A   5      36.920  16.141   9.642  1.00  0.00           H
ATOM     81 HD13 LEU A   5      37.913  15.562  11.004  1.00  0.00           H
ATOM     82  CD2 LEU A   5      35.524  14.384  11.242  1.00  0.00           C
ATOM     83 HD21 LEU A   5      34.908  13.499  11.403  1.00  0.00           H
ATOM     84 HD22 LEU A   5      36.011  14.648  12.181  1.00  0.00           H
ATOM     85 HD23 LEU A   5      34.894  15.209  10.910  1.00  0.00           H
ATOM     86  C   LEU A   5      37.849  12.172   8.194  1.00  0.00           C
ATOM     87  O   LEU A   5      37.433  11.202   8.826  1.00  0.00           O
ATOM     88  N   ILE A   6      39.151  12.455   8.103  1.00  0.00           N
ATOM     89  H   ILE A   6      39.413  13.270   7.569  1.00  0.00           H
ATOM     90  CA  ILE A   6      40.235  11.596   8.601  1.00  0.00           C
ATOM     91  HA  ILE A   6      39.802  10.708   9.065  1.00  0.00           H
ATOM     92  CB  ILE A   6      41.115  11.115   7.418  1.00  0.00           C
ATOM     93  HB  ILE A   6      41.467  11.994   6.878  1.00  0.00           H
ATOM     94  CG2 ILE A   6      42.355  10.335   7.902  1.00  0.00           C
ATOM     95 HG21 ILE A   6      42.972  10.044   7.052  1.00  0.00           H
ATOM     96 HG22 ILE A   6      42.981  10.963   8.535  1.00  0.00           H
ATOM     97 HG23 ILE A   6      42.051   9.444   8.452  1.00  0.00           H
ATOM     98  CG1 ILE A   6      40.270  10.254   6.446  1.00  0.00           C
ATOM     99 HG12 ILE A   6      39.894   9.375   6.972  1.00  0.00           H
ATOM    100 HG13 ILE A   6      39.411  10.834   6.107  1.00  0.00           H
ATOM    101  CD1 ILE A   6      41.011   9.799   5.183  1.00  0.00           C
ATOM    102 HD11 ILE A   6      40.293   9.358   4.490  1.00  0.00           H
ATOM    103 HD12 ILE A   6      41.488  10.654   4.704  1.00  0.00           H
ATOM    104 HD13 ILE A   6      41.759   9.045   5.433  1.00  0.00           H
ATOM    105  C   ILE A   6      41.031  12.330   9.691  1.00  0.00           C
ATOM    106  O   ILE A   6      41.295  13.531   9.587  1.00  0.00           O
ATOM    107  N   HIE A   7      41.454  11.598  10.728  1.00  0.00           N
ATOM    108  H   HIE A   7      41.153  10.636  10.796  1.00  0.00           H
ATOM    109  CA  HIE A   7      42.367  12.086  11.765  1.00  0.00           C
ATOM    110  HA  HIE A   7      41.930  12.971  12.225  1.00  0.00           H
ATOM    111  CB  HIE A   7      42.539  11.011  12.855  1.00  0.00           C
ATOM    112  HB2 HIE A   7      43.023  10.134  12.421  1.00  0.00           H
ATOM    113  HB3 HIE A   7      43.192  11.398  13.639  1.00  0.00           H
ATOM    114  CG  HIE A   7      41.237  10.566  13.471  1.00  0.00           C
ATOM    115  ND1 HIE A   7      40.335   9.679  12.882  1.00  0.00           N
ATOM    116  CE1 HIE A   7      39.275   9.631  13.698  1.00  0.00           C
ATOM    117  HE1 HIE A   7      38.383   9.048  13.508  1.00  0.00           H
ATOM    118  NE2 HIE A   7      39.466  10.430  14.763  1.00  0.00           N
ATOM    119  HE2 HIE A   7      38.792  10.592  15.496  1.00  0.00           H
ATOM    120  CD2 HIE A   7      40.700  11.032  14.635  1.00  0.00           C
ATOM    121  HD2 HIE A   7      41.149  11.762  15.295  1.00  0.00           H
ATOM    122  C   HIE A   7      43.729  12.477  11.163  1.00  0.00           C
ATOM    123  O   HIE A   7      44.480  11.614  10.716  1.00  0.00           O
ATOM    124  N   ALA A   8      44.055  13.773  11.198  1.00  0.00           N
ATOM    125  H   ALA A   8      43.370  14.428  11.533  1.00  0.00           H
ATOM    126  CA  ALA A   8      45.348  14.308  10.769  1.00  0.00           C
ATOM    127  HA  ALA A   8      45.517  14.006   9.734  1.00  0.00           H
ATOM    128  CB  ALA A   8      45.276  15.843  10.827  1.00  0.00           C
ATOM    129  HB1 ALA A   8      44.555  16.198  10.090  1.00  0.00           H
ATOM    130  HB2 ALA A   8      44.977  16.170  11.826  1.00  0.00           H
ATOM    131  HB3 ALA A   8      46.258  16.259  10.595  1.00  0.00           H
ATOM    132  C   ALA A   8      46.517  13.749  11.610  1.00  0.00           C
ATOM    133  O   ALA A   8      46.368  13.453  12.800  1.00  0.00           O
ATOM    134  N   HIE A   9      47.699  13.633  10.995  1.00  0.00           N
ATOM    135  H   HIE A   9      47.779  14.002  10.052  1.00  0.00           H
ATOM    136  CA  HIE A   9      48.918  13.141  11.653  1.00  0.00           C
ATOM    137  HA  HIE A   9      48.637  12.296  12.283  1.00  0.00           H
ATOM    138  CB  HIE A   9      49.909  12.619  10.606  1.00  0.00           C
ATOM    139  HB2 HIE A   9      49.435  11.815  10.043  1.00  0.00           H
ATOM    140  HB3 HIE A   9      50.152  13.424   9.910  1.00  0.00           H
ATOM    141  CG  HIE A   9      51.184  12.090  11.214  1.00  0.00           C
ATOM    142  ND1 HIE A   9      51.267  11.048  12.144  1.00  0.00           N
ATOM    143  CE1 HIE A   9      52.578  10.873  12.374  1.00  0.00           C
ATOM    144  HE1 HIE A   9      52.984  10.125  13.040  1.00  0.00           H
ATOM    145  NE2 HIE A   9      53.312  11.734  11.647  1.00  0.00           N
ATOM    146  HE2 HIE A   9      54.327  11.766  11.608  1.00  0.00           H
ATOM    147  CD2 HIE A   9      52.444  12.516  10.915  1.00  0.00           C
ATOM    148  HD2 HIE A   9      52.698  13.299  10.214  1.00  0.00           H
ATOM    149  C   HIE A   9      49.554  14.200  12.567  1.00  0.00           C
ATOM    150  O   HIE A   9      49.624  15.376  12.218  1.00  0.00           O
ATOM    151  N   ALA A  10      50.020  13.766  13.742  1.00  0.00           N
ATOM    152  H   ALA A  10      50.020  12.774  13.906  1.00  0.00           H
ATOM    153  CA  ALA A  10      50.517  14.644  14.801  1.00  0.00           C
ATOM    154  HA  ALA A  10      49.830  15.489  14.880  1.00  0.00           H
ATOM    155  CB  ALA A  10      50.464  13.879  16.129  1.00  0.00           C
ATOM    156  HB1 ALA A  10      50.838  14.513  16.933  1.00  0.00           H
ATOM    157  HB2 ALA A  10      49.433  13.602  16.347  1.00  0.00           H
ATOM    158  HB3 ALA A  10      51.071  12.975  16.065  1.00  0.00           H
ATOM    159  C   ALA A  10      51.913  15.238  14.512  1.00  0.00           C
ATOM    160  O   ALA A  10      52.776  14.613  13.894  1.00  0.00           O
ATOM    161  N   ASP A  11      52.176  16.421  15.072  1.00  0.00           N
ATOM    162  H   ASP A  11      51.422  16.888  15.578  1.00  0.00           H
ATOM    163  CA  ASP A  11      53.286  17.293  14.688  1.00  0.00           C
ATOM    164  HA  ASP A  11      53.165  17.490  13.624  1.00  0.00           H
ATOM    165  CB  ASP A  11      53.199  18.654  15.412  1.00  0.00           C
ATOM    166  HB2 ASP A  11      53.595  18.528  16.412  1.00  0.00           H
ATOM    167  HB3 ASP A  11      53.847  19.357  14.900  1.00  0.00           H
ATOM    168  CG  ASP A  11      51.812  19.284  15.583  1.00  0.00           C
ATOM    169  OD1 ASP A  11      50.933  18.581  16.139  1.00  0.00           O
ATOM    170  OD2 ASP A  11      51.803  20.533  15.568  1.00  0.00           O
ATOM    171  C   ASP A  11      54.673  16.660  14.959  1.00  0.00           C
ATOM    172  O   ASP A  11      55.060  16.500  16.122  1.00  0.00           O
ATOM    173  N   PRO A  12      55.567  16.525  13.957  1.00  0.00           N
ATOM    174  CD  PRO A  12      55.339  16.783  12.542  1.00  0.00           C
ATOM    175  HD2 PRO A  12      54.908  17.771  12.376  1.00  0.00           H
ATOM    176  HD3 PRO A  12      54.683  16.008  12.142  1.00  0.00           H
ATOM    177  CG  PRO A  12      56.711  16.698  11.880  1.00  0.00           C
ATOM    178  HG2 PRO A  12      57.202  17.672  11.926  1.00  0.00           H
ATOM    179  HG3 PRO A  12      56.640  16.349  10.851  1.00  0.00           H
ATOM    180  CB  PRO A  12      57.460  15.701  12.766  1.00  0.00           C
ATOM    181  HB2 PRO A  12      58.540  15.837  12.706  1.00  0.00           H
ATOM    182  HB3 PRO A  12      57.189  14.686  12.472  1.00  0.00           H
ATOM    183  CA  PRO A  12      56.915  15.979  14.172  1.00  0.00           C
ATOM    184  HA  PRO A  12      56.836  15.035  14.713  1.00  0.00           H
ATOM    185  C   PRO A  12      57.828  16.914  14.985  1.00  0.00           C
ATOM    186  O   PRO A  12      58.808  16.454  15.579  1.00  0.00           O
ATOM    187  N   MET A  13      57.496  18.205  15.085  1.00  0.00           N
ATOM    188  H   MET A  13      56.670  18.512  14.585  1.00  0.00           H
ATOM    189  CA  MET A  13      58.159  19.182  15.954  1.00  0.00           C
ATOM    190  HA  MET A  13      59.209  18.898  16.041  1.00  0.00           H
ATOM    191  CB  MET A  13      58.147  20.579  15.300  1.00  0.00           C
ATOM    192  HB2 MET A  13      58.611  21.281  15.995  1.00  0.00           H
ATOM    193  HB3 MET A  13      58.771  20.553  14.409  1.00  0.00           H
ATOM    194  CG  MET A  13      56.763  21.131  14.922  1.00  0.00           C
ATOM    195  HG2 MET A  13      56.090  21.006  15.770  1.00  0.00           H
ATOM    196  HG3 MET A  13      56.864  22.204  14.745  1.00  0.00           H
ATOM    197  SD  MET A  13      55.985  20.400  13.448  1.00  0.00           S
ATOM    198  CE  MET A  13      57.051  20.995  12.112  1.00  0.00           C
ATOM    199  HE1 MET A  13      58.050  20.568  12.207  1.00  0.00           H
ATOM    200  HE2 MET A  13      56.620  20.688  11.158  1.00  0.00           H
ATOM    201  HE3 MET A  13      57.106  22.085  12.142  1.00  0.00           H
ATOM    202  C   MET A  13      57.630  19.209  17.407  1.00  0.00           C
ATOM    203  O   MET A  13      58.334  19.728  18.266  1.00  0.00           O
ATOM    204  N   VAL A  14      56.515  18.522  17.713  1.00  0.00           N
ATOM    205  H   VAL A  14      56.003  18.067  16.963  1.00  0.00           H
ATOM    206  CA  VAL A  14      55.958  18.407  19.083  1.00  0.00           C
ATOM    207  HA  VAL A  14      56.539  19.031  19.764  1.00  0.00           H
ATOM    208  CB  VAL A  14      54.501  18.923  19.134  1.00  0.00           C
ATOM    209  HB  VAL A  14      53.873  18.256  18.547  1.00  0.00           H
ATOM    210  CG1 VAL A  14      53.934  18.945  20.559  1.00  0.00           C
ATOM    211 HG11 VAL A  14      53.950  17.945  20.990  1.00  0.00           H
ATOM    212 HG12 VAL A  14      54.516  19.623  21.185  1.00  0.00           H
ATOM    213 HG13 VAL A  14      52.895  19.282  20.526  1.00  0.00           H
ATOM    214  CG2 VAL A  14      54.380  20.350  18.574  1.00  0.00           C
ATOM    215 HG21 VAL A  14      53.347  20.692  18.659  1.00  0.00           H
ATOM    216 HG22 VAL A  14      55.037  21.028  19.118  1.00  0.00           H
ATOM    217 HG23 VAL A  14      54.635  20.366  17.517  1.00  0.00           H
ATOM    218  C   VAL A  14      56.042  16.973  19.629  1.00  0.00           C
ATOM    219  O   VAL A  14      56.374  16.776  20.797  1.00  0.00           O
ATOM    220  N   LEU A  15      55.889  15.958  18.771  1.00  0.00           N
ATOM    221  H   LEU A  15      55.607  16.182  17.820  1.00  0.00           H
ATOM    222  CA  LEU A  15      56.022  14.538  19.118  1.00  0.00           C
ATOM    223  HA  LEU A  15      55.266  14.296  19.862  1.00  0.00           H
ATOM    224  CB  LEU A  15      55.816  13.675  17.855  1.00  0.00           C
ATOM    225  HB2 LEU A  15      56.361  14.139  17.027  1.00  0.00           H
ATOM    226  HB3 LEU A  15      56.267  12.695  18.020  1.00  0.00           H
ATOM    227  CG  LEU A  15      54.352  13.456  17.439  1.00  0.00           C
ATOM    228  HG  LEU A  15      53.851  14.414  17.306  1.00  0.00           H
ATOM    229  CD1 LEU A  15      54.341  12.690  16.116  1.00  0.00           C
ATOM    230 HD11 LEU A  15      54.861  11.736  16.218  1.00  0.00           H
ATOM    231 HD12 LEU A  15      53.312  12.509  15.803  1.00  0.00           H
ATOM    232 HD13 LEU A  15      54.820  13.293  15.340  1.00  0.00           H
ATOM    233  CD2 LEU A  15      53.603  12.624  18.487  1.00  0.00           C
ATOM    234 HD21 LEU A  15      53.454  13.220  19.386  1.00  0.00           H
ATOM    235 HD22 LEU A  15      52.623  12.349  18.097  1.00  0.00           H
ATOM    236 HD23 LEU A  15      54.165  11.718  18.720  1.00  0.00           H
ATOM    237  C   LEU A  15      57.391  14.210  19.725  1.00  0.00           C
ATOM    238  O   LEU A  15      58.419  14.628  19.201  1.00  0.00           O
ATOM    239  N   ILE A  16      57.423  13.241  20.643  1.00  0.00           N
ATOM    240  H   ILE A  16      56.544  12.942  21.037  1.00  0.00           H
ATOM    241  CA  ILE A  16      58.665  12.653  21.170  1.00  0.00           C
ATOM    242  HA  ILE A  16      59.342  13.460  21.458  1.00  0.00           H
ATOM    243  CB  ILE A  16      58.353  11.812  22.432  1.00  0.00           C
ATOM    244  HB  ILE A  16      57.638  11.041  22.140  1.00  0.00           H
ATOM    245  CG2 ILE A  16      59.611  11.105  22.973  1.00  0.00           C
ATOM    246 HG21 ILE A  16      59.359  10.513  23.853  1.00  0.00           H
ATOM    247 HG22 ILE A  16      60.028  10.425  22.230  1.00  0.00           H
ATOM    248 HG23 ILE A  16      60.368  11.840  23.246  1.00  0.00           H
ATOM    249  CG1 ILE A  16      57.703  12.663  23.551  1.00  0.00           C
ATOM    250 HG12 ILE A  16      58.471  13.212  24.097  1.00  0.00           H
ATOM    251 HG13 ILE A  16      57.020  13.397  23.124  1.00  0.00           H
ATOM    252  CD1 ILE A  16      56.878  11.815  24.527  1.00  0.00           C
ATOM    253 HD11 ILE A  16      57.521  11.129  25.076  1.00  0.00           H
ATOM    254 HD12 ILE A  16      56.373  12.472  25.236  1.00  0.00           H
ATOM    255 HD13 ILE A  16      56.123  11.248  23.979  1.00  0.00           H
ATOM    256  C   ILE A  16      59.378  11.835  20.075  1.00  0.00           C
ATOM    257  O   ILE A  16      60.393  12.262  19.524  1.00  0.00           O
ATOM    258  N   GLN A  17      58.781  10.701  19.689  1.00  0.00           N
ATOM    259  H   GLN A  17      57.905  10.455  20.119  1.00  0.00           H
ATOM    260  CA  GLN A  17      59.276   9.833  18.618  1.00  0.00           C
ATOM    261  HA  GLN A  17      60.359   9.746  18.722  1.00  0.00           H
ATOM    262  CB  GLN A  17      58.670   8.423  18.769  1.00  0.00           C
ATOM    263  HB2 GLN A  17      59.028   7.987  19.704  1.00  0.00           H
ATOM    264  HB3 GLN A  17      57.582   8.509  18.831  1.00  0.00           H
ATOM    265  CG  GLN A  17      59.021   7.469  17.611  1.00  0.00           C
ATOM    266  HG2 GLN A  17      58.621   6.484  17.837  1.00  0.00           H
ATOM    267  HG3 GLN A  17      58.520   7.811  16.702  1.00  0.00           H
ATOM    268  CD  GLN A  17      60.527   7.334  17.371  1.00  0.00           C
ATOM    269  OE1 GLN A  17      61.330   7.272  18.292  1.00  0.00           O
ATOM    270  NE2 GLN A  17      60.989   7.504  16.163  1.00  0.00           N
ATOM    271 HE21 GLN A  17      61.979   7.414  16.036  1.00  0.00           H
ATOM    272 HE22 GLN A  17      60.355   7.700  15.384  1.00  0.00           H
ATOM    273  C   GLN A  17      58.963  10.433  17.241  1.00  0.00           C
ATOM    274  O   GLN A  17      57.804  10.683  16.908  1.00  0.00           O
ATOM    275  N   LYS A  18      59.980  10.540  16.381  1.00  0.00           N
ATOM    276  H   LYS A  18      60.891  10.219  16.678  1.00  0.00           H
ATOM    277  CA  LYS A  18      59.806  11.030  15.004  1.00  0.00           C
ATOM    278  HA  LYS A  18      59.056  11.821  15.028  1.00  0.00           H
ATOM    279  CB  LYS A  18      61.113  11.654  14.484  1.00  0.00           C
ATOM    280  HB2 LYS A  18      61.850  10.865  14.316  1.00  0.00           H
ATOM    281  HB3 LYS A  18      60.908  12.131  13.524  1.00  0.00           H
ATOM    282  CG  LYS A  18      61.729  12.700  15.440  1.00  0.00           C
ATOM    283  HG2 LYS A  18      62.182  12.178  16.284  1.00  0.00           H
ATOM    284  HG3 LYS A  18      62.527  13.224  14.909  1.00  0.00           H
ATOM    285  CD  LYS A  18      60.732  13.739  15.984  1.00  0.00           C
ATOM    286  HD2 LYS A  18      60.337  14.331  15.156  1.00  0.00           H
ATOM    287  HD3 LYS A  18      59.903  13.240  16.487  1.00  0.00           H
ATOM    288  CE  LYS A  18      61.410  14.655  17.006  1.00  0.00           C
ATOM    289  HE2 LYS A  18      61.891  14.028  17.763  1.00  0.00           H
ATOM    290  HE3 LYS A  18      62.169  15.259  16.500  1.00  0.00           H
ATOM    291  NZ  LYS A  18      60.407  15.521  17.656  1.00  0.00           N
ATOM    292  HZ1 LYS A  18      60.805  16.178  18.306  1.00  0.00           H
ATOM    293  HZ2 LYS A  18      59.837  16.012  16.968  1.00  0.00           H
ATOM    294  HZ3 LYS A  18      59.752  14.948  18.187  1.00  0.00           H
ATOM    295  C   LYS A  18      59.231   9.941  14.091  1.00  0.00           C
ATOM    296  O   LYS A  18      59.656   8.792  14.146  1.00  0.00           O
ATOM    297  N   THR A  19      58.166  10.280  13.373  1.00  0.00           N
ATOM    298  H   THR A  19      57.896  11.251  13.307  1.00  0.00           H
ATOM    299  CA  THR A  19      57.248   9.302  12.775  1.00  0.00           C
ATOM    300  HA  THR A  19      57.769   8.366  12.564  1.00  0.00           H
ATOM    301  CB  THR A  19      56.075   9.001  13.727  1.00  0.00           C
ATOM    302  HB  THR A  19      55.486   9.910  13.854  1.00  0.00           H
ATOM    303  CG2 THR A  19      55.166   7.895  13.193  1.00  0.00           C
ATOM    304 HG21 THR A  19      54.699   8.207  12.258  1.00  0.00           H
ATOM    305 HG22 THR A  19      55.743   6.986  13.024  1.00  0.00           H
ATOM    306 HG23 THR A  19      54.378   7.691  13.918  1.00  0.00           H
ATOM    307  OG1 THR A  19      56.532   8.590  14.999  1.00  0.00           O
ATOM    308  HG1 THR A  19      56.790   9.375  15.497  1.00  0.00           H
ATOM    309  C   THR A  19      56.711   9.879  11.471  1.00  0.00           C
ATOM    310  O   THR A  19      56.338  11.051  11.447  1.00  0.00           O
ATOM    311  N   ASP A  20      56.664   9.058  10.422  1.00  0.00           N
ATOM    312  H   ASP A  20      56.872   8.080  10.552  1.00  0.00           H
ATOM    313  CA  ASP A  20      56.355   9.451   9.042  1.00  0.00           C
ATOM    314  HA  ASP A  20      56.080  10.507   9.011  1.00  0.00           H
ATOM    315  CB  ASP A  20      57.636   9.266   8.209  1.00  0.00           C
ATOM    316  HB2 ASP A  20      58.465   9.748   8.730  1.00  0.00           H
ATOM    317  HB3 ASP A  20      57.861   8.202   8.136  1.00  0.00           H
ATOM    318  CG  ASP A  20      57.565   9.861   6.800  1.00  0.00           C
ATOM    319  OD1 ASP A  20      56.590  10.590   6.524  1.00  0.00           O
ATOM    320  OD2 ASP A  20      58.563   9.674   6.071  1.00  0.00           O
ATOM    321  C   ASP A  20      55.168   8.632   8.491  1.00  0.00           C
ATOM    322  O   ASP A  20      54.910   7.522   8.965  1.00  0.00           O
ATOM    323  N   THR A  21      54.368   9.227   7.600  1.00  0.00           N
ATOM    324  H   THR A  21      54.726  10.079   7.163  1.00  0.00           H
ATOM    325  CA  THR A  21      53.134   8.651   7.027  1.00  0.00           C
ATOM    326  HA  THR A  21      53.374   7.667   6.625  1.00  0.00           H
ATOM    327  CB  THR A  21      52.046   8.468   8.108  1.00  0.00           C
ATOM    328  HB  THR A  21      52.424   7.801   8.882  1.00  0.00           H
ATOM    329  CG2 THR A  21      51.586   9.763   8.769  1.00  0.00           C
ATOM    330 HG21 THR A  21      52.450  10.283   9.178  1.00  0.00           H
ATOM    331 HG22 THR A  21      51.093  10.415   8.048  1.00  0.00           H
ATOM    332 HG23 THR A  21      50.899   9.535   9.585  1.00  0.00           H
ATOM    333  OG1 THR A  21      50.885   7.885   7.561  1.00  0.00           O
ATOM    334  HG1 THR A  21      50.262   7.808   8.291  1.00  0.00           H
ATOM    335  C   THR A  21      52.597   9.517   5.876  1.00  0.00           C
ATOM    336  O   THR A  21      52.826  10.721   5.832  1.00  0.00           O
ATOM    337  N   GLY A  22      51.764   8.932   5.006  1.00  0.00           N
ATOM    338  H   GLY A  22      51.518   7.971   5.184  1.00  0.00           H
ATOM    339  CA  GLY A  22      51.011   9.663   3.975  1.00  0.00           C
ATOM    340  HA2 GLY A  22      51.636  10.471   3.588  1.00  0.00           H
ATOM    341  HA3 GLY A  22      50.785   8.988   3.152  1.00  0.00           H
ATOM    342  C   GLY A  22      49.693  10.297   4.447  1.00  0.00           C
ATOM    343  O   GLY A  22      48.958  10.837   3.625  1.00  0.00           O
ATOM    344  N   VAL A  23      49.336  10.167   5.731  1.00  0.00           N
ATOM    345  H   VAL A  23      50.000   9.738   6.357  1.00  0.00           H
ATOM    346  CA  VAL A  23      48.209  10.905   6.332  1.00  0.00           C
ATOM    347  HA  VAL A  23      47.387  10.930   5.618  1.00  0.00           H
ATOM    348  CB  VAL A  23      47.692  10.219   7.610  1.00  0.00           C
ATOM    349  HB  VAL A  23      48.512  10.114   8.319  1.00  0.00           H
ATOM    350  CG1 VAL A  23      46.567  11.016   8.280  1.00  0.00           C
ATOM    351 HG11 VAL A  23      46.199  10.468   9.148  1.00  0.00           H
ATOM    352 HG12 VAL A  23      46.935  11.980   8.629  1.00  0.00           H
ATOM    353 HG13 VAL A  23      45.742  11.171   7.585  1.00  0.00           H
ATOM    354  CG2 VAL A  23      47.140   8.820   7.297  1.00  0.00           C
ATOM    355 HG21 VAL A  23      46.785   8.351   8.214  1.00  0.00           H
ATOM    356 HG22 VAL A  23      46.310   8.895   6.594  1.00  0.00           H
ATOM    357 HG23 VAL A  23      47.918   8.191   6.865  1.00  0.00           H
ATOM    358  C   VAL A  23      48.634  12.359   6.605  1.00  0.00           C
ATOM    359  O   VAL A  23      49.689  12.602   7.189  1.00  0.00           O
ATOM    360  N   SER A  24      47.829  13.328   6.165  1.00  0.00           N
ATOM    361  H   SER A  24      46.965  13.061   5.712  1.00  0.00           H
ATOM    362  CA  SER A  24      48.196  14.745   6.165  1.00  0.00           C
ATOM    363  HA  SER A  24      49.143  14.849   5.639  1.00  0.00           H
ATOM    364  CB  SER A  24      47.147  15.542   5.376  1.00  0.00           C
ATOM    365  HB2 SER A  24      47.070  15.152   4.362  1.00  0.00           H
ATOM    366  HB3 SER A  24      46.178  15.462   5.864  1.00  0.00           H
ATOM    367  OG  SER A  24      47.500  16.898   5.300  1.00  0.00           O
ATOM    368  HG  SER A  24      46.680  17.364   5.076  1.00  0.00           H
ATOM    369  C   SER A  24      48.377  15.335   7.573  1.00  0.00           C
ATOM    370  O   SER A  24      47.591  15.068   8.481  1.00  0.00           O
ATOM    371  N   LEU A  25      49.294  16.307   7.676  1.00  0.00           N
ATOM    372  H   LEU A  25      49.851  16.480   6.855  1.00  0.00           H
ATOM    373  CA  LEU A  25      49.429  17.261   8.792  1.00  0.00           C
ATOM    374  HA  LEU A  25      49.421  16.716   9.738  1.00  0.00           H
ATOM    375  CB  LEU A  25      50.777  17.993   8.628  1.00  0.00           C
ATOM    376  HB2 LEU A  25      50.786  18.445   7.635  1.00  0.00           H
ATOM    377  HB3 LEU A  25      50.836  18.807   9.352  1.00  0.00           H
ATOM    378  CG  LEU A  25      52.027  17.104   8.791  1.00  0.00           C
ATOM    379  HG  LEU A  25      51.846  16.112   8.377  1.00  0.00           H
ATOM    380  CD1 LEU A  25      53.202  17.724   8.031  1.00  0.00           C
ATOM    381 HD11 LEU A  25      54.097  17.119   8.179  1.00  0.00           H
ATOM    382 HD12 LEU A  25      52.972  17.746   6.966  1.00  0.00           H
ATOM    383 HD13 LEU A  25      53.382  18.740   8.383  1.00  0.00           H
ATOM    384  CD2 LEU A  25      52.432  16.963  10.258  1.00  0.00           C
ATOM    385 HD21 LEU A  25      52.707  17.934  10.671  1.00  0.00           H
ATOM    386 HD22 LEU A  25      51.597  16.560  10.832  1.00  0.00           H
ATOM    387 HD23 LEU A  25      53.271  16.275  10.335  1.00  0.00           H
ATOM    388  C   LEU A  25      48.283  18.303   8.854  1.00  0.00           C
ATOM    389  O   LEU A  25      48.249  19.134   9.755  1.00  0.00           O
ATOM    390  N   GLN A  26      47.430  18.361   7.826  1.00  0.00           N
ATOM    391  H   GLN A  26      47.521  17.655   7.106  1.00  0.00           H
ATOM    392  CA  GLN A  26      46.262  19.243   7.751  1.00  0.00           C
ATOM    393  HA  GLN A  26      46.243  19.894   8.626  1.00  0.00           H
ATOM    394  CB  GLN A  26      46.326  20.132   6.496  1.00  0.00           C
ATOM    395  HB2 GLN A  26      46.511  19.516   5.613  1.00  0.00           H
ATOM    396  HB3 GLN A  26      45.361  20.626   6.367  1.00  0.00           H
ATOM    397  CG  GLN A  26      47.408  21.215   6.606  1.00  0.00           C
ATOM    398  HG2 GLN A  26      47.222  21.806   7.505  1.00  0.00           H
ATOM    399  HG3 GLN A  26      48.391  20.751   6.695  1.00  0.00           H
ATOM    400  CD  GLN A  26      47.416  22.136   5.389  1.00  0.00           C
ATOM    401  OE1 GLN A  26      47.543  21.723   4.251  1.00  0.00           O
ATOM    402  NE2 GLN A  26      47.326  23.435   5.570  1.00  0.00           N
ATOM    403 HE21 GLN A  26      47.322  23.983   4.729  1.00  0.00           H
ATOM    404 HE22 GLN A  26      47.210  23.819   6.488  1.00  0.00           H
ATOM    405  C   GLN A  26      44.963  18.433   7.770  1.00  0.00           C
ATOM    406  O   GLN A  26      44.845  17.421   7.078  1.00  0.00           O
ATOM    407  N   THR A  27      43.951  18.963   8.462  1.00  0.00           N
ATOM    408  H   THR A  27      44.127  19.776   9.031  1.00  0.00           H
ATOM    409  CA  THR A  27      42.589  18.410   8.512  1.00  0.00           C
ATOM    410  HA  THR A  27      42.646  17.405   8.928  1.00  0.00           H
ATOM    411  CB  THR A  27      41.683  19.262   9.415  1.00  0.00           C
ATOM    412  HB  THR A  27      41.521  20.235   8.950  1.00  0.00           H
ATOM    413  CG2 THR A  27      40.333  18.606   9.710  1.00  0.00           C
ATOM    414 HG21 THR A  27      39.787  18.433   8.781  1.00  0.00           H
ATOM    415 HG22 THR A  27      40.484  17.654  10.224  1.00  0.00           H
ATOM    416 HG23 THR A  27      39.732  19.269  10.332  1.00  0.00           H
ATOM    417  OG1 THR A  27      42.312  19.451  10.660  1.00  0.00           O
ATOM    418  HG1 THR A  27      41.653  19.802  11.261  1.00  0.00           H
ATOM    419  C   THR A  27      41.974  18.324   7.116  1.00  0.00           C
ATOM    420  O   THR A  27      42.077  19.260   6.323  1.00  0.00           O
ATOM    421  N   TYR A  28      41.298  17.208   6.851  1.00  0.00           N
ATOM    422  H   TYR A  28      41.208  16.512   7.571  1.00  0.00           H
ATOM    423  CA  TYR A  28      40.721  16.887   5.551  1.00  0.00           C
ATOM    424  HA  TYR A  28      41.434  17.182   4.779  1.00  0.00           H
ATOM    425  CB  TYR A  28      40.517  15.367   5.442  1.00  0.00           C
ATOM    426  HB2 TYR A  28      39.983  15.006   6.322  1.00  0.00           H
ATOM    427  HB3 TYR A  28      39.880  15.167   4.578  1.00  0.00           H
ATOM    428  CG  TYR A  28      41.810  14.583   5.279  1.00  0.00           C
ATOM    429  CD1 TYR A  28      42.100  13.980   4.038  1.00  0.00           C
ATOM    430  HD1 TYR A  28      41.393  14.055   3.221  1.00  0.00           H
ATOM    431  CE1 TYR A  28      43.304  13.271   3.857  1.00  0.00           C
ATOM    432  HE1 TYR A  28      43.512  12.810   2.904  1.00  0.00           H
ATOM    433  CZ  TYR A  28      44.228  13.170   4.919  1.00  0.00           C
ATOM    434  OH  TYR A  28      45.393  12.492   4.743  1.00  0.00           O
ATOM    435  HH  TYR A  28      45.397  12.034   3.899  1.00  0.00           H
ATOM    436  CE2 TYR A  28      43.943  13.773   6.160  1.00  0.00           C
ATOM    437  HE2 TYR A  28      44.653  13.702   6.971  1.00  0.00           H
ATOM    438  CD2 TYR A  28      42.733  14.468   6.341  1.00  0.00           C
ATOM    439  HD2 TYR A  28      42.523  14.914   7.301  1.00  0.00           H
ATOM    440  C   TYR A  28      39.422  17.655   5.281  1.00  0.00           C
ATOM    441  O   TYR A  28      38.595  17.868   6.168  1.00  0.00           O
ATOM    442  N   ASP A  29      39.210  17.905   3.993  1.00  0.00           N
ATOM    443  H   ASP A  29      39.910  17.585   3.333  1.00  0.00           H
ATOM    444  CA  ASP A  29      37.991  18.385   3.353  1.00  0.00           C
ATOM    445  HA  ASP A  29      37.125  18.120   3.957  1.00  0.00           H
ATOM    446  CB  ASP A  29      38.060  19.918   3.178  1.00  0.00           C
ATOM    447  HB2 ASP A  29      38.064  20.381   4.163  1.00  0.00           H
ATOM    448  HB3 ASP A  29      38.988  20.185   2.667  1.00  0.00           H
ATOM    449  CG  ASP A  29      36.873  20.473   2.382  1.00  0.00           C
ATOM    450  OD1 ASP A  29      37.062  20.801   1.182  1.00  0.00           O
ATOM    451  OD2 ASP A  29      35.735  20.310   2.886  1.00  0.00           O
ATOM    452  C   ASP A  29      37.872  17.676   2.009  1.00  0.00           C
ATOM    453  O   ASP A  29      36.749  17.676   1.468  1.00  0.00           O
ATOM    454  OXT ASP A  29      38.926  17.570   1.351  1.00  0.00           O
TER
ENDMDL
MODEL     4
ATOM      1  N   THR A   1      32.370  12.207   6.810  1.00  0.00           N
ATOM      2  H1  THR A   1      32.741  13.111   6.543  1.00  0.00           H
ATOM      3  H2  THR A   1      32.889  11.512   6.284  1.00  0.00           H
ATOM      4  H3  THR A   1      32.547  12.120   7.804  1.00  0.00           H
ATOM      5  CA  THR A   1      30.923  12.135   6.510  1.00  0.00           C
ATOM      6  HA  THR A   1      30.579  11.143   6.788  1.00  0.00           H
ATOM      7  CB  THR A   1      30.089  13.128   7.319  1.00  0.00           C
ATOM      8  HB  THR A   1      30.327  14.161   7.047  1.00  0.00           H
ATOM      9  CG2 THR A   1      28.593  12.875   7.199  1.00  0.00           C
ATOM     10 HG21 THR A   1      28.086  13.489   7.946  1.00  0.00           H
ATOM     11 HG22 THR A   1      28.231  13.132   6.206  1.00  0.00           H
ATOM     12 HG23 THR A   1      28.409  11.823   7.424  1.00  0.00           H
ATOM     13  OG1 THR A   1      30.305  12.867   8.675  1.00  0.00           O
ATOM     14  HG1 THR A   1      31.121  13.367   8.941  1.00  0.00           H
ATOM     15  C   THR A   1      30.642  12.305   5.033  1.00  0.00           C
ATOM     16  O   THR A   1      30.000  11.433   4.460  1.00  0.00           O
ATOM     17  N   LYS A   2      30.947  13.474   4.454  1.00  0.00           N
ATOM     18  H   LYS A   2      31.481  14.138   5.015  1.00  0.00           H
ATOM     19  CA  LYS A   2      30.998  13.693   2.997  1.00  0.00           C
ATOM     20  HA  LYS A   2      30.289  13.021   2.511  1.00  0.00           H
ATOM     21  CB  LYS A   2      30.589  15.144   2.660  1.00  0.00           C
ATOM     22  HB2 LYS A   2      30.593  15.262   1.575  1.00  0.00           H
ATOM     23  HB3 LYS A   2      29.573  15.314   3.018  1.00  0.00           H
ATOM     24  CG  LYS A   2      31.521  16.196   3.282  1.00  0.00           C
ATOM     25  HG2 LYS A   2      31.482  16.095   4.365  1.00  0.00           H
ATOM     26  HG3 LYS A   2      32.539  16.021   2.939  1.00  0.00           H
ATOM     27  CD  LYS A   2      31.148  17.641   2.930  1.00  0.00           C
ATOM     28  HD2 LYS A   2      31.013  17.724   1.851  1.00  0.00           H
ATOM     29  HD3 LYS A   2      30.212  17.907   3.426  1.00  0.00           H
ATOM     30  CE  LYS A   2      32.267  18.606   3.354  1.00  0.00           C
ATOM     31  HE2 LYS A   2      33.145  18.398   2.730  1.00  0.00           H
ATOM     32  HE3 LYS A   2      31.944  19.630   3.160  1.00  0.00           H
ATOM     33  NZ  LYS A   2      32.645  18.447   4.780  1.00  0.00           N
ATOM     34  HZ1 LYS A   2      31.874  18.515   5.424  1.00  0.00           H
ATOM     35  HZ2 LYS A   2      33.043  17.511   4.930  1.00  0.00           H
ATOM     36  HZ3 LYS A   2      33.406  19.046   5.055  1.00  0.00           H
ATOM     37  C   LYS A   2      32.376  13.322   2.418  1.00  0.00           C
ATOM     38  O   LYS A   2      32.422  12.692   1.368  1.00  0.00           O
ATOM     39  N   GLU A   3      33.438  13.558   3.188  1.00  0.00           N
ATOM     40  H   GLU A   3      33.287  14.050   4.064  1.00  0.00           H
ATOM     41  CA  GLU A   3      34.768  12.950   3.028  1.00  0.00           C
ATOM     42  HA  GLU A   3      34.912  12.628   1.995  1.00  0.00           H
ATOM     43  CB  GLU A   3      35.861  13.975   3.394  1.00  0.00           C
ATOM     44  HB2 GLU A   3      35.795  14.186   4.457  1.00  0.00           H
ATOM     45  HB3 GLU A   3      36.836  13.523   3.208  1.00  0.00           H
ATOM     46  CG  GLU A   3      35.795  15.316   2.642  1.00  0.00           C
ATOM     47  HG2 GLU A   3      34.903  15.856   2.955  1.00  0.00           H
ATOM     48  HG3 GLU A   3      36.658  15.918   2.936  1.00  0.00           H
ATOM     49  CD  GLU A   3      35.782  15.188   1.112  1.00  0.00           C
ATOM     50  OE1 GLU A   3      35.256  16.132   0.477  1.00  0.00           O
ATOM     51  OE2 GLU A   3      36.417  14.243   0.590  1.00  0.00           O
ATOM     52  C   GLU A   3      34.891  11.708   3.940  1.00  0.00           C
ATOM     53  O   GLU A   3      34.070  11.510   4.847  1.00  0.00           O
ATOM     54  N   GLU A   4      35.974  10.934   3.820  1.00  0.00           N
ATOM     55  H   GLU A   4      36.667  11.179   3.129  1.00  0.00           H
ATOM     56  CA  GLU A   4      36.344   9.942   4.844  1.00  0.00           C
ATOM     57  HA  GLU A   4      35.429   9.464   5.189  1.00  0.00           H
ATOM     58  CB  GLU A   4      37.265   8.849   4.276  1.00  0.00           C
ATOM     59  HB2 GLU A   4      38.120   9.318   3.800  1.00  0.00           H
ATOM     60  HB3 GLU A   4      37.632   8.239   5.101  1.00  0.00           H
ATOM     61  CG  GLU A   4      36.571   7.922   3.262  1.00  0.00           C
ATOM     62  HG2 GLU A   4      36.237   8.514   2.412  1.00  0.00           H
ATOM     63  HG3 GLU A   4      37.316   7.216   2.893  1.00  0.00           H
ATOM     64  CD  GLU A   4      35.380   7.121   3.828  1.00  0.00           C
ATOM     65  OE1 GLU A   4      34.728   6.420   3.022  1.00  0.00           O
ATOM     66  OE2 GLU A   4      35.201   7.102   5.071  1.00  0.00           O
ATOM     67  C   GLU A   4      36.969  10.613   6.082  1.00  0.00           C
ATOM     68  O   GLU A   4      37.762  11.551   5.977  1.00  0.00           O
ATOM     69  N   LEU A   5      36.588  10.135   7.273  1.00  0.00           N
ATOM     70  H   LEU A   5      36.004   9.312   7.279  1.00  0.00           H
ATOM     71  CA  LEU A   5      36.919  10.763   8.558  1.00  0.00           C
ATOM     72  HA  LEU A   5      36.754  11.837   8.456  1.00  0.00           H
ATOM     73  CB  LEU A   5      35.948  10.220   9.627  1.00  0.00           C
ATOM     74  HB2 LEU A   5      34.924  10.409   9.299  1.00  0.00           H
ATOM     75  HB3 LEU A   5      36.086   9.140   9.684  1.00  0.00           H
ATOM     76  CG  LEU A   5      36.140  10.812  11.036  1.00  0.00           C
ATOM     77  HG  LEU A   5      37.180  10.715  11.341  1.00  0.00           H
ATOM     78  CD1 LEU A   5      35.742  12.287  11.098  1.00  0.00           C
ATOM     79 HD11 LEU A   5      35.834  12.659  12.118  1.00  0.00           H
ATOM     80 HD12 LEU A   5      36.392  12.881  10.454  1.00  0.00           H
ATOM     81 HD13 LEU A   5      34.711  12.417  10.760  1.00  0.00           H
ATOM     82  CD2 LEU A   5      35.275  10.048  12.043  1.00  0.00           C
ATOM     83 HD21 LEU A   5      35.505   8.984  11.984  1.00  0.00           H
ATOM     84 HD22 LEU A   5      35.492  10.402  13.048  1.00  0.00           H
ATOM     85 HD23 LEU A   5      34.219  10.204  11.818  1.00  0.00           H
ATOM     86  C   LEU A   5      38.397  10.541   8.938  1.00  0.00           C
ATOM     87  O   LEU A   5      38.759   9.449   9.382  1.00  0.00           O
ATOM     88  N   ILE A   6      39.209  11.603   8.941  1.00  0.00           N
ATOM     89  H   ILE A   6      38.842  12.482   8.585  1.00  0.00           H
ATOM     90  CA  ILE A   6      40.634  11.529   9.323  1.00  0.00           C
ATOM     91  HA  ILE A   6      40.719  10.753  10.084  1.00  0.00           H
ATOM     92  CB  ILE A   6      41.497  11.083   8.116  1.00  0.00           C
ATOM     93  HB  ILE A   6      41.000  10.227   7.656  1.00  0.00           H
ATOM     94  CG2 ILE A   6      41.610  12.185   7.050  1.00  0.00           C
ATOM     95 HG21 ILE A   6      40.616  12.574   6.815  1.00  0.00           H
ATOM     96 HG22 ILE A   6      42.242  12.997   7.411  1.00  0.00           H
ATOM     97 HG23 ILE A   6      42.031  11.779   6.131  1.00  0.00           H
ATOM     98  CG1 ILE A   6      42.894  10.618   8.587  1.00  0.00           C
ATOM     99 HG12 ILE A   6      43.435  11.454   9.028  1.00  0.00           H
ATOM    100 HG13 ILE A   6      42.758   9.853   9.352  1.00  0.00           H
ATOM    101  CD1 ILE A   6      43.757  10.019   7.470  1.00  0.00           C
ATOM    102 HD11 ILE A   6      44.057  10.796   6.767  1.00  0.00           H
ATOM    103 HD12 ILE A   6      44.651   9.583   7.913  1.00  0.00           H
ATOM    104 HD13 ILE A   6      43.202   9.239   6.947  1.00  0.00           H
ATOM    105  C   ILE A   6      41.140  12.827   9.968  1.00  0.00           C
ATOM    106  O   ILE A   6      40.789  13.930   9.548  1.00  0.00           O
ATOM    107  N   HIE A   7      41.977  12.701  11.000  1.00  0.00           N
ATOM    108  H   HIE A   7      42.199  11.771  11.324  1.00  0.00           H
ATOM    109  CA  HIE A   7      42.589  13.821  11.727  1.00  0.00           C
ATOM    110  HA  HIE A   7      41.873  14.644  11.754  1.00  0.00           H
ATOM    111  CB  HIE A   7      42.886  13.398  13.177  1.00  0.00           C
ATOM    112  HB2 HIE A   7      43.756  12.739  13.179  1.00  0.00           H
ATOM    113  HB3 HIE A   7      43.132  14.280  13.769  1.00  0.00           H
ATOM    114  CG  HIE A   7      41.743  12.668  13.832  1.00  0.00           C
ATOM    115  ND1 HIE A   7      41.625  11.279  13.908  1.00  0.00           N
ATOM    116  CE1 HIE A   7      40.399  11.040  14.393  1.00  0.00           C
ATOM    117  HE1 HIE A   7      39.986  10.051  14.544  1.00  0.00           H
ATOM    118  NE2 HIE A   7      39.748  12.195  14.615  1.00  0.00           N
ATOM    119  HE2 HIE A   7      38.783  12.273  14.902  1.00  0.00           H
ATOM    120  CD2 HIE A   7      40.578  13.235  14.255  1.00  0.00           C
ATOM    121  HD2 HIE A   7      40.337  14.288  14.226  1.00  0.00           H
ATOM    122  C   HIE A   7      43.870  14.347  11.064  1.00  0.00           C
ATOM    123  O   HIE A   7      44.603  13.593  10.425  1.00  0.00           O
ATOM    124  N   ALA A   8      44.243  15.578  11.424  1.00  0.00           N
ATOM    125  H   ALA A   8      43.618  16.099  12.018  1.00  0.00           H
ATOM    126  CA  ALA A   8      45.567  16.133  11.161  1.00  0.00           C
ATOM    127  HA  ALA A   8      45.775  16.014  10.099  1.00  0.00           H
ATOM    128  CB  ALA A   8      45.542  17.632  11.494  1.00  0.00           C
ATOM    129  HB1 ALA A   8      44.729  18.124  10.962  1.00  0.00           H
ATOM    130  HB2 ALA A   8      45.412  17.768  12.569  1.00  0.00           H
ATOM    131  HB3 ALA A   8      46.490  18.079  11.198  1.00  0.00           H
ATOM    132  C   ALA A   8      46.673  15.405  11.961  1.00  0.00           C
ATOM    133  O   ALA A   8      46.544  15.200  13.170  1.00  0.00           O
ATOM    134  N   HIE A   9      47.814  15.149  11.317  1.00  0.00           N
ATOM    135  H   HIE A   9      47.824  15.315  10.318  1.00  0.00           H
ATOM    136  CA  HIE A   9      49.051  14.642  11.927  1.00  0.00           C
ATOM    137  HA  HIE A   9      48.788  13.813  12.586  1.00  0.00           H
ATOM    138  CB  HIE A   9      49.969  14.098  10.818  1.00  0.00           C
ATOM    139  HB2 HIE A   9      49.396  13.426  10.183  1.00  0.00           H
ATOM    140  HB3 HIE A   9      50.300  14.931  10.196  1.00  0.00           H
ATOM    141  CG  HIE A   9      51.177  13.346  11.318  1.00  0.00           C
ATOM    142  ND1 HIE A   9      51.150  12.322  12.268  1.00  0.00           N
ATOM    143  CE1 HIE A   9      52.411  11.871  12.356  1.00  0.00           C
ATOM    144  HE1 HIE A   9      52.730  11.065  13.002  1.00  0.00           H
ATOM    145  NE2 HIE A   9      53.218  12.543  11.518  1.00  0.00           N
ATOM    146  HE2 HIE A   9      54.208  12.357  11.388  1.00  0.00           H
ATOM    147  CD2 HIE A   9      52.455  13.483  10.855  1.00  0.00           C
ATOM    148  HD2 HIE A   9      52.787  14.184  10.105  1.00  0.00           H
ATOM    149  C   HIE A   9      49.772  15.701  12.779  1.00  0.00           C
ATOM    150  O   HIE A   9      49.652  16.900  12.522  1.00  0.00           O
ATOM    151  N   ALA A  10      50.591  15.255  13.733  1.00  0.00           N
ATOM    152  H   ALA A  10      50.772  14.260  13.764  1.00  0.00           H
ATOM    153  CA  ALA A  10      51.411  16.117  14.591  1.00  0.00           C
ATOM    154  HA  ALA A  10      51.007  17.132  14.567  1.00  0.00           H
ATOM    155  CB  ALA A  10      51.308  15.607  16.033  1.00  0.00           C
ATOM    156  HB1 ALA A  10      51.657  14.576  16.080  1.00  0.00           H
ATOM    157  HB2 ALA A  10      51.920  16.225  16.689  1.00  0.00           H
ATOM    158  HB3 ALA A  10      50.270  15.651  16.365  1.00  0.00           H
ATOM    159  C   ALA A  10      52.876  16.191  14.117  1.00  0.00           C
ATOM    160  O   ALA A  10      53.459  15.178  13.729  1.00  0.00           O
ATOM    161  N   ASP A  11      53.533  17.340  14.311  1.00  0.00           N
ATOM    162  H   ASP A  11      53.014  18.159  14.605  1.00  0.00           H
ATOM    163  CA  ASP A  11      54.942  17.524  13.946  1.00  0.00           C
ATOM    164  HA  ASP A  11      55.012  17.383  12.867  1.00  0.00           H
ATOM    165  CB  ASP A  11      55.411  18.947  14.256  1.00  0.00           C
ATOM    166  HB2 ASP A  11      55.416  19.098  15.335  1.00  0.00           H
ATOM    167  HB3 ASP A  11      56.434  19.050  13.906  1.00  0.00           H
ATOM    168  CG  ASP A  11      54.553  20.019  13.602  1.00  0.00           C
ATOM    169  OD1 ASP A  11      54.876  20.359  12.445  1.00  0.00           O
ATOM    170  OD2 ASP A  11      53.784  20.648  14.360  1.00  0.00           O
ATOM    171  C   ASP A  11      55.895  16.553  14.670  1.00  0.00           C
ATOM    172  O   ASP A  11      55.835  16.456  15.901  1.00  0.00           O
ATOM    173  N   PRO A  12      57.018  16.175  14.026  1.00  0.00           N
ATOM    174  CD  PRO A  12      57.188  16.098  12.581  1.00  0.00           C
ATOM    175  HD2 PRO A  12      57.544  17.058  12.203  1.00  0.00           H
ATOM    176  HD3 PRO A  12      56.260  15.811  12.082  1.00  0.00           H
ATOM    177  CG  PRO A  12      58.243  15.019  12.358  1.00  0.00           C
ATOM    178  HG2 PRO A  12      58.785  15.171  11.425  1.00  0.00           H
ATOM    179  HG3 PRO A  12      57.773  14.034  12.378  1.00  0.00           H
ATOM    180  CB  PRO A  12      59.148  15.186  13.576  1.00  0.00           C
ATOM    181  HB2 PRO A  12      59.855  15.997  13.391  1.00  0.00           H
ATOM    182  HB3 PRO A  12      59.678  14.263  13.812  1.00  0.00           H
ATOM    183  CA  PRO A  12      58.180  15.580  14.699  1.00  0.00           C
ATOM    184  HA  PRO A  12      57.846  14.679  15.216  1.00  0.00           H
ATOM    185  C   PRO A  12      58.867  16.504  15.723  1.00  0.00           C
ATOM    186  O   PRO A  12      59.712  16.041  16.490  1.00  0.00           O
ATOM    187  N   MET A  13      58.548  17.803  15.748  1.00  0.00           N
ATOM    188  H   MET A  13      57.902  18.144  15.049  1.00  0.00           H
ATOM    189  CA  MET A  13      58.971  18.729  16.807  1.00  0.00           C
ATOM    190  HA  MET A  13      60.007  18.515  17.070  1.00  0.00           H
ATOM    191  CB  MET A  13      58.902  20.184  16.308  1.00  0.00           C
ATOM    192  HB2 MET A  13      57.878  20.439  16.033  1.00  0.00           H
ATOM    193  HB3 MET A  13      59.199  20.833  17.132  1.00  0.00           H
ATOM    194  CG  MET A  13      59.848  20.465  15.130  1.00  0.00           C
ATOM    195  HG2 MET A  13      60.041  21.538  15.097  1.00  0.00           H
ATOM    196  HG3 MET A  13      60.800  19.969  15.326  1.00  0.00           H
ATOM    197  SD  MET A  13      59.264  19.965  13.482  1.00  0.00           S
ATOM    198  CE  MET A  13      58.029  21.253  13.152  1.00  0.00           C
ATOM    199  HE1 MET A  13      57.249  21.239  13.909  1.00  0.00           H
ATOM    200  HE2 MET A  13      58.507  22.231  13.146  1.00  0.00           H
ATOM    201  HE3 MET A  13      57.567  21.075  12.179  1.00  0.00           H
ATOM    202  C   MET A  13      58.144  18.576  18.095  1.00  0.00           C
ATOM    203  O   MET A  13      58.681  18.794  19.181  1.00  0.00           O
ATOM    204  N   VAL A  14      56.878  18.158  17.986  1.00  0.00           N
ATOM    205  H   VAL A  14      56.534  17.923  17.060  1.00  0.00           H
ATOM    206  CA  VAL A  14      55.940  17.963  19.109  1.00  0.00           C
ATOM    207  HA  VAL A  14      56.266  18.564  19.958  1.00  0.00           H
ATOM    208  CB  VAL A  14      54.526  18.439  18.703  1.00  0.00           C
ATOM    209  HB  VAL A  14      54.189  17.858  17.844  1.00  0.00           H
ATOM    210  CG1 VAL A  14      53.504  18.260  19.833  1.00  0.00           C
ATOM    211 HG11 VAL A  14      52.536  18.657  19.522  1.00  0.00           H
ATOM    212 HG12 VAL A  14      53.375  17.204  20.067  1.00  0.00           H
ATOM    213 HG13 VAL A  14      53.838  18.790  20.726  1.00  0.00           H
ATOM    214  CG2 VAL A  14      54.525  19.924  18.312  1.00  0.00           C
ATOM    215 HG21 VAL A  14      53.515  20.234  18.035  1.00  0.00           H
ATOM    216 HG22 VAL A  14      54.877  20.536  19.141  1.00  0.00           H
ATOM    217 HG23 VAL A  14      55.162  20.092  17.445  1.00  0.00           H
ATOM    218  C   VAL A  14      55.908  16.503  19.575  1.00  0.00           C
ATOM    219  O   VAL A  14      55.928  16.230  20.775  1.00  0.00           O
ATOM    220  N   LEU A  15      55.930  15.548  18.640  1.00  0.00           N
ATOM    221  H   LEU A  15      55.922  15.835  17.666  1.00  0.00           H
ATOM    222  CA  LEU A  15      55.999  14.118  18.940  1.00  0.00           C
ATOM    223  HA  LEU A  15      55.213  13.879  19.656  1.00  0.00           H
ATOM    224  CB  LEU A  15      55.779  13.300  17.655  1.00  0.00           C
ATOM    225  HB2 LEU A  15      56.526  13.609  16.923  1.00  0.00           H
ATOM    226  HB3 LEU A  15      55.955  12.250  17.889  1.00  0.00           H
ATOM    227  CG  LEU A  15      54.386  13.404  17.015  1.00  0.00           C
ATOM    228  HG  LEU A  15      54.131  14.448  16.837  1.00  0.00           H
ATOM    229  CD1 LEU A  15      54.393  12.659  15.680  1.00  0.00           C
ATOM    230 HD11 LEU A  15      54.641  11.607  15.828  1.00  0.00           H
ATOM    231 HD12 LEU A  15      53.414  12.743  15.208  1.00  0.00           H
ATOM    232 HD13 LEU A  15      55.124  13.115  15.011  1.00  0.00           H
ATOM    233  CD2 LEU A  15      53.324  12.767  17.918  1.00  0.00           C
ATOM    234 HD21 LEU A  15      53.207  13.354  18.827  1.00  0.00           H
ATOM    235 HD22 LEU A  15      52.367  12.748  17.399  1.00  0.00           H
ATOM    236 HD23 LEU A  15      53.606  11.744  18.167  1.00  0.00           H
ATOM    237  C   LEU A  15      57.343  13.738  19.579  1.00  0.00           C
ATOM    238  O   LEU A  15      58.406  14.165  19.126  1.00  0.00           O
ATOM    239  N   ILE A  16      57.326  12.795  20.528  1.00  0.00           N
ATOM    240  H   ILE A  16      56.431  12.492  20.876  1.00  0.00           H
ATOM    241  CA  ILE A  16      58.558  12.212  21.092  1.00  0.00           C
ATOM    242  HA  ILE A  16      59.264  13.020  21.282  1.00  0.00           H
ATOM    243  CB  ILE A  16      58.278  11.503  22.438  1.00  0.00           C
ATOM    244  HB  ILE A  16      57.613  10.659  22.245  1.00  0.00           H
ATOM    245  CG2 ILE A  16      59.576  10.931  23.039  1.00  0.00           C
ATOM    246 HG21 ILE A  16      59.365  10.463  24.000  1.00  0.00           H
ATOM    247 HG22 ILE A  16      60.004  10.175  22.380  1.00  0.00           H
ATOM    248 HG23 ILE A  16      60.311  11.724  23.183  1.00  0.00           H
ATOM    249  CG1 ILE A  16      57.562  12.412  23.466  1.00  0.00           C
ATOM    250 HG12 ILE A  16      56.565  12.651  23.095  1.00  0.00           H
ATOM    251 HG13 ILE A  16      57.428  11.852  24.392  1.00  0.00           H
ATOM    252  CD1 ILE A  16      58.275  13.731  23.801  1.00  0.00           C
ATOM    253 HD11 ILE A  16      57.688  14.275  24.541  1.00  0.00           H
ATOM    254 HD12 ILE A  16      59.264  13.538  24.214  1.00  0.00           H
ATOM    255 HD13 ILE A  16      58.365  14.352  22.910  1.00  0.00           H
ATOM    256  C   ILE A  16      59.228  11.275  20.078  1.00  0.00           C
ATOM    257  O   ILE A  16      60.375  11.505  19.694  1.00  0.00           O
ATOM    258  N   GLN A  17      58.465  10.311  19.550  1.00  0.00           N
ATOM    259  H   GLN A  17      57.495  10.288  19.816  1.00  0.00           H
ATOM    260  CA  GLN A  17      58.854   9.512  18.385  1.00  0.00           C
ATOM    261  HA  GLN A  17      59.863   9.130  18.545  1.00  0.00           H
ATOM    262  CB  GLN A  17      57.883   8.334  18.185  1.00  0.00           C
ATOM    263  HB2 GLN A  17      56.864   8.722  18.141  1.00  0.00           H
ATOM    264  HB3 GLN A  17      58.092   7.856  17.225  1.00  0.00           H
ATOM    265  CG  GLN A  17      57.955   7.261  19.286  1.00  0.00           C
ATOM    266  HG2 GLN A  17      57.802   7.721  20.261  1.00  0.00           H
ATOM    267  HG3 GLN A  17      57.143   6.552  19.124  1.00  0.00           H
ATOM    268  CD  GLN A  17      59.267   6.475  19.307  1.00  0.00           C
ATOM    269  OE1 GLN A  17      60.206   6.726  18.574  1.00  0.00           O
ATOM    270  NE2 GLN A  17      59.402   5.504  20.182  1.00  0.00           N
ATOM    271 HE21 GLN A  17      60.272   5.003  20.136  1.00  0.00           H
ATOM    272 HE22 GLN A  17      58.649   5.243  20.788  1.00  0.00           H
ATOM    273  C   GLN A  17      58.884  10.378  17.124  1.00  0.00           C
ATOM    274  O   GLN A  17      58.033  11.245  16.939  1.00  0.00           O
ATOM    275  N   LYS A  18      59.860  10.152  16.242  1.00  0.00           N
ATOM    276  H   LYS A  18      60.494   9.383  16.410  1.00  0.00           H
ATOM    277  CA  LYS A  18      60.026  10.937  15.010  1.00  0.00           C
ATOM    278  HA  LYS A  18      59.473  11.873  15.095  1.00  0.00           H
ATOM    279  CB  LYS A  18      61.508  11.307  14.809  1.00  0.00           C
ATOM    280  HB2 LYS A  18      62.081  10.405  14.585  1.00  0.00           H
ATOM    281  HB3 LYS A  18      61.585  11.976  13.948  1.00  0.00           H
ATOM    282  CG  LYS A  18      62.136  11.998  16.041  1.00  0.00           C
ATOM    283  HG2 LYS A  18      62.251  11.259  16.835  1.00  0.00           H
ATOM    284  HG3 LYS A  18      63.132  12.352  15.770  1.00  0.00           H
ATOM    285  CD  LYS A  18      61.315  13.183  16.583  1.00  0.00           C
ATOM    286  HD2 LYS A  18      61.272  13.968  15.826  1.00  0.00           H
ATOM    287  HD3 LYS A  18      60.299  12.861  16.815  1.00  0.00           H
ATOM    288  CE  LYS A  18      61.921  13.733  17.875  1.00  0.00           C
ATOM    289  HE2 LYS A  18      62.092  12.899  18.561  1.00  0.00           H
ATOM    290  HE3 LYS A  18      62.875  14.212  17.645  1.00  0.00           H
ATOM    291  NZ  LYS A  18      60.988  14.698  18.498  1.00  0.00           N
ATOM    292  HZ1 LYS A  18      61.360  15.145  19.320  1.00  0.00           H
ATOM    293  HZ2 LYS A  18      60.685  15.402  17.827  1.00  0.00           H
ATOM    294  HZ3 LYS A  18      60.116  14.237  18.756  1.00  0.00           H
ATOM    295  C   LYS A  18      59.357  10.225  13.837  1.00  0.00           C
ATOM    296  O   LYS A  18      60.012   9.515  13.090  1.00  0.00           O
ATOM    297  N   THR A  19      58.027  10.176  13.910  1.00  0.00           N
ATOM    298  H   THR A  19      57.578  10.683  14.658  1.00  0.00           H
ATOM    299  CA  THR A  19      57.164   9.471  12.955  1.00  0.00           C
ATOM    300  HA  THR A  19      57.626   8.517  12.696  1.00  0.00           H
ATOM    301  CB  THR A  19      55.788   9.197  13.584  1.00  0.00           C
ATOM    302  HB  THR A  19      55.302  10.147  13.814  1.00  0.00           H
ATOM    303  CG2 THR A  19      54.865   8.366  12.693  1.00  0.00           C
ATOM    304 HG21 THR A  19      54.632   8.916  11.783  1.00  0.00           H
ATOM    305 HG22 THR A  19      55.345   7.423  12.424  1.00  0.00           H
ATOM    306 HG23 THR A  19      53.931   8.166  13.218  1.00  0.00           H
ATOM    307  OG1 THR A  19      55.941   8.465  14.781  1.00  0.00           O
ATOM    308  HG1 THR A  19      56.088   7.551  14.525  1.00  0.00           H
ATOM    309  C   THR A  19      56.997  10.285  11.671  1.00  0.00           C
ATOM    310  O   THR A  19      56.558  11.436  11.725  1.00  0.00           O
ATOM    311  N   ASP A  20      57.224   9.641  10.527  1.00  0.00           N
ATOM    312  H   ASP A  20      57.672   8.732  10.559  1.00  0.00           H
ATOM    313  CA  ASP A  20      57.057  10.216   9.189  1.00  0.00           C
ATOM    314  HA  ASP A  20      57.736  11.066   9.108  1.00  0.00           H
ATOM    315  CB  ASP A  20      57.487   9.180   8.140  1.00  0.00           C
ATOM    316  HB2 ASP A  20      56.788   8.346   8.158  1.00  0.00           H
ATOM    317  HB3 ASP A  20      57.454   9.630   7.150  1.00  0.00           H
ATOM    318  CG  ASP A  20      58.901   8.659   8.403  1.00  0.00           C
ATOM    319  OD1 ASP A  20      58.983   7.513   8.893  1.00  0.00           O
ATOM    320  OD2 ASP A  20      59.811   9.519   8.436  1.00  0.00           O
ATOM    321  C   ASP A  20      55.631  10.720   8.900  1.00  0.00           C
ATOM    322  O   ASP A  20      54.648  10.305   9.516  1.00  0.00           O
ATOM    323  N   THR A  21      55.500  11.587   7.895  1.00  0.00           N
ATOM    324  H   THR A  21      56.332  11.860   7.387  1.00  0.00           H
ATOM    325  CA  THR A  21      54.229  12.174   7.428  1.00  0.00           C
ATOM    326  HA  THR A  21      53.638  12.451   8.300  1.00  0.00           H
ATOM    327  CB  THR A  21      54.493  13.456   6.617  1.00  0.00           C
ATOM    328  HB  THR A  21      53.548  13.827   6.223  1.00  0.00           H
ATOM    329  CG2 THR A  21      55.131  14.561   7.457  1.00  0.00           C
ATOM    330 HG21 THR A  21      55.287  15.440   6.830  1.00  0.00           H
ATOM    331 HG22 THR A  21      54.464  14.825   8.278  1.00  0.00           H
ATOM    332 HG23 THR A  21      56.090  14.234   7.857  1.00  0.00           H
ATOM    333  OG1 THR A  21      55.358  13.173   5.541  1.00  0.00           O
ATOM    334  HG1 THR A  21      54.880  12.542   4.984  1.00  0.00           H
ATOM    335  C   THR A  21      53.384  11.174   6.623  1.00  0.00           C
ATOM    336  O   THR A  21      53.185  11.338   5.420  1.00  0.00           O
ATOM    337  N   GLY A  22      52.945  10.090   7.268  1.00  0.00           N
ATOM    338  H   GLY A  22      53.254   9.968   8.230  1.00  0.00           H
ATOM    339  CA  GLY A  22      52.134   9.030   6.649  1.00  0.00           C
ATOM    340  HA2 GLY A  22      52.573   8.754   5.691  1.00  0.00           H
ATOM    341  HA3 GLY A  22      52.153   8.156   7.299  1.00  0.00           H
ATOM    342  C   GLY A  22      50.664   9.400   6.408  1.00  0.00           C
ATOM    343  O   GLY A  22      49.996   8.731   5.621  1.00  0.00           O
ATOM    344  N   VAL A  23      50.166  10.468   7.041  1.00  0.00           N
ATOM    345  H   VAL A  23      50.805  11.014   7.602  1.00  0.00           H
ATOM    346  CA  VAL A  23      48.811  11.029   6.871  1.00  0.00           C
ATOM    347  HA  VAL A  23      48.467  10.778   5.867  1.00  0.00           H
ATOM    348  CB  VAL A  23      47.788  10.420   7.861  1.00  0.00           C
ATOM    349  HB  VAL A  23      46.825  10.896   7.675  1.00  0.00           H
ATOM    350  CG1 VAL A  23      47.583   8.917   7.632  1.00  0.00           C
ATOM    351 HG11 VAL A  23      46.769   8.553   8.259  1.00  0.00           H
ATOM    352 HG12 VAL A  23      47.332   8.734   6.587  1.00  0.00           H
ATOM    353 HG13 VAL A  23      48.489   8.365   7.883  1.00  0.00           H
ATOM    354  CG2 VAL A  23      48.138  10.651   9.334  1.00  0.00           C
ATOM    355 HG21 VAL A  23      47.383  10.186   9.968  1.00  0.00           H
ATOM    356 HG22 VAL A  23      49.113  10.225   9.570  1.00  0.00           H
ATOM    357 HG23 VAL A  23      48.142  11.718   9.547  1.00  0.00           H
ATOM    358  C   VAL A  23      48.844  12.566   6.943  1.00  0.00           C
ATOM    359  O   VAL A  23      49.909  13.159   7.126  1.00  0.00           O
ATOM    360  N   SER A  24      47.740  13.214   6.560  1.00  0.00           N
ATOM    361  H   SER A  24      46.881  12.688   6.487  1.00  0.00           H
ATOM    362  CA  SER A  24      47.708  14.644   6.213  1.00  0.00           C
ATOM    363  HA  SER A  24      48.506  14.822   5.492  1.00  0.00           H
ATOM    364  CB  SER A  24      46.371  14.995   5.547  1.00  0.00           C
ATOM    365  HB2 SER A  24      46.102  14.217   4.832  1.00  0.00           H
ATOM    366  HB3 SER A  24      45.592  15.053   6.311  1.00  0.00           H
ATOM    367  OG  SER A  24      46.466  16.234   4.864  1.00  0.00           O
ATOM    368  HG  SER A  24      46.802  16.060   3.979  1.00  0.00           H
ATOM    369  C   SER A  24      47.950  15.575   7.409  1.00  0.00           C
ATOM    370  O   SER A  24      47.550  15.274   8.526  1.00  0.00           O
ATOM    371  N   LEU A  25      48.415  16.801   7.147  1.00  0.00           N
ATOM    372  H   LEU A  25      48.634  17.021   6.190  1.00  0.00           H
ATOM    373  CA  LEU A  25      48.509  17.887   8.139  1.00  0.00           C
ATOM    374  HA  LEU A  25      48.817  17.459   9.095  1.00  0.00           H
ATOM    375  CB  LEU A  25      49.585  18.898   7.689  1.00  0.00           C
ATOM    376  HB2 LEU A  25      49.259  19.348   6.751  1.00  0.00           H
ATOM    377  HB3 LEU A  25      49.649  19.695   8.432  1.00  0.00           H
ATOM    378  CG  LEU A  25      50.998  18.312   7.498  1.00  0.00           C
ATOM    379  HG  LEU A  25      50.961  17.508   6.764  1.00  0.00           H
ATOM    380  CD1 LEU A  25      51.932  19.397   6.959  1.00  0.00           C
ATOM    381 HD11 LEU A  25      51.546  19.790   6.019  1.00  0.00           H
ATOM    382 HD12 LEU A  25      52.016  20.209   7.683  1.00  0.00           H
ATOM    383 HD13 LEU A  25      52.921  18.974   6.784  1.00  0.00           H
ATOM    384  CD2 LEU A  25      51.593  17.775   8.799  1.00  0.00           C
ATOM    385 HD21 LEU A  25      50.970  16.977   9.198  1.00  0.00           H
ATOM    386 HD22 LEU A  25      52.588  17.374   8.613  1.00  0.00           H
ATOM    387 HD23 LEU A  25      51.661  18.573   9.541  1.00  0.00           H
ATOM    388  C   LEU A  25      47.165  18.596   8.417  1.00  0.00           C
ATOM    389  O   LEU A  25      47.146  19.612   9.110  1.00  0.00           O
ATOM    390  N   GLN A  26      46.057  18.149   7.820  1.00  0.00           N
ATOM    391  H   GLN A  26      46.118  17.286   7.296  1.00  0.00           H
ATOM    392  CA  GLN A  26      44.714  18.724   7.976  1.00  0.00           C
ATOM    393  HA  GLN A  26      44.689  19.329   8.882  1.00  0.00           H
ATOM    394  CB  GLN A  26      44.372  19.636   6.783  1.00  0.00           C
ATOM    395  HB2 GLN A  26      44.529  19.073   5.865  1.00  0.00           H
ATOM    396  HB3 GLN A  26      43.317  19.911   6.828  1.00  0.00           H
ATOM    397  CG  GLN A  26      45.201  20.930   6.710  1.00  0.00           C
ATOM    398  HG2 GLN A  26      46.266  20.699   6.733  1.00  0.00           H
ATOM    399  HG3 GLN A  26      44.994  21.416   5.757  1.00  0.00           H
ATOM    400  CD  GLN A  26      44.865  21.924   7.821  1.00  0.00           C
ATOM    401  OE1 GLN A  26      43.983  22.755   7.699  1.00  0.00           O
ATOM    402  NE2 GLN A  26      45.516  21.866   8.959  1.00  0.00           N
ATOM    403 HE21 GLN A  26      45.272  22.543   9.657  1.00  0.00           H
ATOM    404 HE22 GLN A  26      46.235  21.161   9.107  1.00  0.00           H
ATOM    405  C   GLN A  26      43.653  17.625   8.172  1.00  0.00           C
ATOM    406  O   GLN A  26      43.910  16.453   7.896  1.00  0.00           O
ATOM    407  N   THR A  27      42.533  17.997   8.798  1.00  0.00           N
ATOM    408  H   THR A  27      42.350  18.990   8.864  1.00  0.00           H
ATOM    409  CA  THR A  27      41.413  17.101   9.157  1.00  0.00           C
ATOM    410  HA  THR A  27      41.790  16.083   9.256  1.00  0.00           H
ATOM    411  CB  THR A  27      40.819  17.548  10.502  1.00  0.00           C
ATOM    412  HB  THR A  27      40.564  18.605  10.423  1.00  0.00           H
ATOM    413  CG2 THR A  27      39.571  16.791  10.987  1.00  0.00           C
ATOM    414 HG21 THR A  27      39.243  17.224  11.931  1.00  0.00           H
ATOM    415 HG22 THR A  27      38.768  16.899  10.262  1.00  0.00           H
ATOM    416 HG23 THR A  27      39.806  15.738  11.124  1.00  0.00           H
ATOM    417  OG1 THR A  27      41.814  17.396  11.480  1.00  0.00           O
ATOM    418  HG1 THR A  27      42.607  17.807  11.114  1.00  0.00           H
ATOM    419  C   THR A  27      40.339  17.116   8.075  1.00  0.00           C
ATOM    420  O   THR A  27      40.016  18.197   7.582  1.00  0.00           O
ATOM    421  N   TYR A  28      39.656  15.990   7.865  1.00  0.00           N
ATOM    422  H   TYR A  28      39.911  15.150   8.378  1.00  0.00           H
ATOM    423  CA  TYR A  28      38.532  15.873   6.927  1.00  0.00           C
ATOM    424  HA  TYR A  28      38.151  16.874   6.728  1.00  0.00           H
ATOM    425  CB  TYR A  28      39.004  15.299   5.578  1.00  0.00           C
ATOM    426  HB2 TYR A  28      39.226  14.239   5.708  1.00  0.00           H
ATOM    427  HB3 TYR A  28      38.181  15.368   4.865  1.00  0.00           H
ATOM    428  CG  TYR A  28      40.221  15.998   4.993  1.00  0.00           C
ATOM    429  CD1 TYR A  28      41.508  15.495   5.263  1.00  0.00           C
ATOM    430  HD1 TYR A  28      41.615  14.602   5.857  1.00  0.00           H
ATOM    431  CE1 TYR A  28      42.650  16.167   4.794  1.00  0.00           C
ATOM    432  HE1 TYR A  28      43.629  15.783   5.029  1.00  0.00           H
ATOM    433  CZ  TYR A  28      42.509  17.347   4.038  1.00  0.00           C
ATOM    434  OH  TYR A  28      43.621  17.999   3.607  1.00  0.00           O
ATOM    435  HH  TYR A  28      44.407  17.606   3.992  1.00  0.00           H
ATOM    436  CE2 TYR A  28      41.221  17.850   3.751  1.00  0.00           C
ATOM    437  HE2 TYR A  28      41.120  18.755   3.174  1.00  0.00           H
ATOM    438  CD2 TYR A  28      40.079  17.175   4.231  1.00  0.00           C
ATOM    439  HD2 TYR A  28      39.091  17.565   4.026  1.00  0.00           H
ATOM    440  C   TYR A  28      37.351  15.073   7.505  1.00  0.00           C
ATOM    441  O   TYR A  28      37.534  14.161   8.317  1.00  0.00           O
ATOM    442  N   ASP A  29      36.157  15.499   7.090  1.00  0.00           N
ATOM    443  H   ASP A  29      36.139  16.260   6.428  1.00  0.00           H
ATOM    444  CA  ASP A  29      34.827  14.968   7.362  1.00  0.00           C
ATOM    445  HA  ASP A  29      34.847  13.880   7.352  1.00  0.00           H
ATOM    446  CB  ASP A  29      34.329  15.452   8.735  1.00  0.00           C
ATOM    447  HB2 ASP A  29      34.907  14.961   9.506  1.00  0.00           H
ATOM    448  HB3 ASP A  29      34.456  16.536   8.839  1.00  0.00           H
ATOM    449  CG  ASP A  29      32.869  15.034   8.952  1.00  0.00           C
ATOM    450  OD1 ASP A  29      31.977  15.892   8.819  1.00  0.00           O
ATOM    451  OD2 ASP A  29      32.606  13.805   9.001  1.00  0.00           O
ATOM    452  C   ASP A  29      33.875  15.429   6.245  1.00  0.00           C
ATOM    453  O   ASP A  29      34.141  16.509   5.668  1.00  0.00           O
ATOM    454  OXT ASP A  29      32.954  14.682   5.861  1.00  0.00           O
TER
ENDMDL
MODEL     5
ATOM      1  N   THR A   1      34.065  14.668   1.012  1.00  0.00           N
ATOM      2  H1  THR A   1      33.748  14.329   1.919  1.00  0.00           H
ATOM      3  H2  THR A   1      34.486  15.561   1.243  1.00  0.00           H
ATOM      4  H3  THR A   1      34.791  14.076   0.628  1.00  0.00           H
ATOM      5  CA  THR A   1      32.928  14.839   0.083  1.00  0.00           C
ATOM      6  HA  THR A   1      32.548  13.854  -0.167  1.00  0.00           H
ATOM      7  CB  THR A   1      31.743  15.591   0.706  1.00  0.00           C
ATOM      8  HB  THR A   1      32.097  16.424   1.318  1.00  0.00           H
ATOM      9  CG2 THR A   1      30.682  16.111  -0.277  1.00  0.00           C
ATOM     10 HG21 THR A   1      29.853  16.570   0.285  1.00  0.00           H
ATOM     11 HG22 THR A   1      31.088  16.862  -0.955  1.00  0.00           H
ATOM     12 HG23 THR A   1      30.271  15.274  -0.865  1.00  0.00           H
ATOM     13  OG1 THR A   1      31.060  14.643   1.485  1.00  0.00           O
ATOM     14  HG1 THR A   1      30.250  15.074   1.801  1.00  0.00           H
ATOM     15  C   THR A   1      33.325  15.451  -1.238  1.00  0.00           C
ATOM     16  O   THR A   1      32.934  14.913  -2.268  1.00  0.00           O
ATOM     17  N   LYS A   2      33.882  16.671  -1.252  1.00  0.00           N
ATOM     18  H   LYS A   2      34.238  17.039  -0.362  1.00  0.00           H
ATOM     19  CA  LYS A   2      34.425  17.318  -2.478  1.00  0.00           C
ATOM     20  HA  LYS A   2      33.867  16.955  -3.342  1.00  0.00           H
ATOM     21  CB  LYS A   2      34.257  18.845  -2.390  1.00  0.00           C
ATOM     22  HB2 LYS A   2      34.592  19.286  -3.328  1.00  0.00           H
ATOM     23  HB3 LYS A   2      33.201  19.078  -2.253  1.00  0.00           H
ATOM     24  CG  LYS A   2      35.069  19.437  -1.229  1.00  0.00           C
ATOM     25  HG2 LYS A   2      34.709  18.989  -0.306  1.00  0.00           H
ATOM     26  HG3 LYS A   2      36.125  19.194  -1.355  1.00  0.00           H
ATOM     27  CD  LYS A   2      34.936  20.955  -1.102  1.00  0.00           C
ATOM     28  HD2 LYS A   2      35.259  21.421  -2.036  1.00  0.00           H
ATOM     29  HD3 LYS A   2      33.894  21.218  -0.916  1.00  0.00           H
ATOM     30  CE  LYS A   2      35.823  21.470   0.041  1.00  0.00           C
ATOM     31  HE2 LYS A   2      36.864  21.238  -0.211  1.00  0.00           H
ATOM     32  HE3 LYS A   2      35.721  22.554   0.112  1.00  0.00           H
ATOM     33  NZ  LYS A   2      35.493  20.834   1.341  1.00  0.00           N
ATOM     34  HZ1 LYS A   2      34.524  20.886   1.607  1.00  0.00           H
ATOM     35  HZ2 LYS A   2      35.720  19.833   1.286  1.00  0.00           H
ATOM     36  HZ3 LYS A   2      36.104  21.132   2.086  1.00  0.00           H
ATOM     37  C   LYS A   2      35.887  16.938  -2.744  1.00  0.00           C
ATOM     38  O   LYS A   2      36.393  17.216  -3.823  1.00  0.00           O
ATOM     39  N   GLU A   3      36.536  16.401  -1.720  1.00  0.00           N
ATOM     40  H   GLU A   3      36.043  16.328  -0.840  1.00  0.00           H
ATOM     41  CA  GLU A   3      37.918  15.940  -1.647  1.00  0.00           C
ATOM     42  HA  GLU A   3      38.312  15.751  -2.648  1.00  0.00           H
ATOM     43  CB  GLU A   3      38.741  17.060  -0.975  1.00  0.00           C
ATOM     44  HB2 GLU A   3      38.658  17.959  -1.590  1.00  0.00           H
ATOM     45  HB3 GLU A   3      38.287  17.279  -0.013  1.00  0.00           H
ATOM     46  CG  GLU A   3      40.226  16.797  -0.712  1.00  0.00           C
ATOM     47  HG2 GLU A   3      40.636  17.668  -0.199  1.00  0.00           H
ATOM     48  HG3 GLU A   3      40.336  15.944  -0.043  1.00  0.00           H
ATOM     49  CD  GLU A   3      41.002  16.564  -2.008  1.00  0.00           C
ATOM     50  OE1 GLU A   3      40.806  15.477  -2.596  1.00  0.00           O
ATOM     51  OE2 GLU A   3      41.573  17.561  -2.509  1.00  0.00           O
ATOM     52  C   GLU A   3      37.932  14.613  -0.857  1.00  0.00           C
ATOM     53  O   GLU A   3      36.957  14.292  -0.153  1.00  0.00           O
ATOM     54  N   GLU A   4      38.973  13.805  -1.050  1.00  0.00           N
ATOM     55  H   GLU A   4      39.743  14.143  -1.632  1.00  0.00           H
ATOM     56  CA  GLU A   4      39.151  12.541  -0.324  1.00  0.00           C
ATOM     57  HA  GLU A   4      38.206  12.002  -0.363  1.00  0.00           H
ATOM     58  CB  GLU A   4      40.224  11.662  -0.992  1.00  0.00           C
ATOM     59  HB2 GLU A   4      41.157  12.224  -1.055  1.00  0.00           H
ATOM     60  HB3 GLU A   4      40.408  10.790  -0.360  1.00  0.00           H
ATOM     61  CG  GLU A   4      39.853  11.166  -2.403  1.00  0.00           C
ATOM     62  HG2 GLU A   4      39.741  12.032  -3.060  1.00  0.00           H
ATOM     63  HG3 GLU A   4      40.693  10.578  -2.777  1.00  0.00           H
ATOM     64  CD  GLU A   4      38.576  10.305  -2.476  1.00  0.00           C
ATOM     65  OE1 GLU A   4      38.084   9.855  -1.412  1.00  0.00           O
ATOM     66  OE2 GLU A   4      38.162   9.989  -3.616  1.00  0.00           O
ATOM     67  C   GLU A   4      39.466  12.785   1.165  1.00  0.00           C
ATOM     68  O   GLU A   4      40.341  13.575   1.528  1.00  0.00           O
ATOM     69  N   LEU A   5      38.676  12.162   2.044  1.00  0.00           N
ATOM     70  H   LEU A   5      38.006  11.501   1.686  1.00  0.00           H
ATOM     71  CA  LEU A   5      38.626  12.517   3.466  1.00  0.00           C
ATOM     72  HA  LEU A   5      38.637  13.605   3.513  1.00  0.00           H
ATOM     73  CB  LEU A   5      37.283  12.040   4.052  1.00  0.00           C
ATOM     74  HB2 LEU A   5      36.501  12.448   3.411  1.00  0.00           H
ATOM     75  HB3 LEU A   5      37.225  10.951   3.996  1.00  0.00           H
ATOM     76  CG  LEU A   5      37.008  12.498   5.502  1.00  0.00           C
ATOM     77  HG  LEU A   5      37.466  13.467   5.678  1.00  0.00           H
ATOM     78  CD1 LEU A   5      35.500  12.644   5.723  1.00  0.00           C
ATOM     79 HD11 LEU A   5      35.308  12.982   6.740  1.00  0.00           H
ATOM     80 HD12 LEU A   5      35.102  13.394   5.035  1.00  0.00           H
ATOM     81 HD13 LEU A   5      35.002  11.691   5.550  1.00  0.00           H
ATOM     82  CD2 LEU A   5      37.513  11.509   6.558  1.00  0.00           C
ATOM     83 HD21 LEU A   5      37.053  10.532   6.409  1.00  0.00           H
ATOM     84 HD22 LEU A   5      38.593  11.401   6.490  1.00  0.00           H
ATOM     85 HD23 LEU A   5      37.274  11.881   7.553  1.00  0.00           H
ATOM     86  C   LEU A   5      39.856  12.010   4.237  1.00  0.00           C
ATOM     87  O   LEU A   5      40.116  10.806   4.272  1.00  0.00           O
ATOM     88  N   ILE A   6      40.460  12.880   5.054  1.00  0.00           N
ATOM     89  H   ILE A   6      40.136  13.842   5.044  1.00  0.00           H
ATOM     90  CA  ILE A   6      41.555  12.514   5.970  1.00  0.00           C
ATOM     91  HA  ILE A   6      41.355  11.497   6.304  1.00  0.00           H
ATOM     92  CB  ILE A   6      42.911  12.498   5.216  1.00  0.00           C
ATOM     93  HB  ILE A   6      42.790  11.870   4.331  1.00  0.00           H
ATOM     94  CG2 ILE A   6      43.322  13.897   4.726  1.00  0.00           C
ATOM     95 HG21 ILE A   6      43.484  14.574   5.567  1.00  0.00           H
ATOM     96 HG22 ILE A   6      44.236  13.832   4.137  1.00  0.00           H
ATOM     97 HG23 ILE A   6      42.539  14.300   4.082  1.00  0.00           H
ATOM     98  CG1 ILE A   6      44.087  11.913   6.030  1.00  0.00           C
ATOM     99 HG12 ILE A   6      44.987  11.952   5.414  1.00  0.00           H
ATOM    100 HG13 ILE A   6      44.269  12.522   6.913  1.00  0.00           H
ATOM    101  CD1 ILE A   6      43.885  10.454   6.455  1.00  0.00           C
ATOM    102 HD11 ILE A   6      43.665   9.840   5.581  1.00  0.00           H
ATOM    103 HD12 ILE A   6      44.795  10.084   6.928  1.00  0.00           H
ATOM    104 HD13 ILE A   6      43.066  10.374   7.168  1.00  0.00           H
ATOM    105  C   ILE A   6      41.578  13.392   7.229  1.00  0.00           C
ATOM    106  O   ILE A   6      41.294  14.588   7.180  1.00  0.00           O
ATOM    107  N   HIE A   7      41.906  12.788   8.374  1.00  0.00           N
ATOM    108  H   HIE A   7      42.108  11.796   8.341  1.00  0.00           H
ATOM    109  CA  HIE A   7      42.111  13.446   9.671  1.00  0.00           C
ATOM    110  HA  HIE A   7      41.421  14.287   9.750  1.00  0.00           H
ATOM    111  CB  HIE A   7      41.785  12.441  10.789  1.00  0.00           C
ATOM    112  HB2 HIE A   7      42.069  12.856  11.756  1.00  0.00           H
ATOM    113  HB3 HIE A   7      40.707  12.275  10.801  1.00  0.00           H
ATOM    114  CG  HIE A   7      42.454  11.098  10.613  1.00  0.00           C
ATOM    115  ND1 HIE A   7      41.930  10.040   9.869  1.00  0.00           N
ATOM    116  CE1 HIE A   7      42.889   9.106   9.829  1.00  0.00           C
ATOM    117  HE1 HIE A   7      42.807   8.169   9.292  1.00  0.00           H
ATOM    118  NE2 HIE A   7      43.978   9.524  10.496  1.00  0.00           N
ATOM    119  HE2 HIE A   7      44.863   9.039  10.533  1.00  0.00           H
ATOM    120  CD2 HIE A   7      43.724  10.783  10.994  1.00  0.00           C
ATOM    121  HD2 HIE A   7      44.417  11.444  11.499  1.00  0.00           H
ATOM    122  C   HIE A   7      43.536  14.004   9.842  1.00  0.00           C
ATOM    123  O   HIE A   7      44.497  13.489   9.276  1.00  0.00           O
ATOM    124  N   ALA A   8      43.686  14.969  10.755  1.00  0.00           N
ATOM    125  H   ALA A   8      42.858  15.310  11.217  1.00  0.00           H
ATOM    126  CA  ALA A   8      44.978  15.530  11.161  1.00  0.00           C
ATOM    127  HA  ALA A   8      45.507  15.836  10.257  1.00  0.00           H
ATOM    128  CB  ALA A   8      44.707  16.784  12.006  1.00  0.00           C
ATOM    129  HB1 ALA A   8      45.654  17.259  12.272  1.00  0.00           H
ATOM    130  HB2 ALA A   8      44.105  17.496  11.444  1.00  0.00           H
ATOM    131  HB3 ALA A   8      44.184  16.503  12.922  1.00  0.00           H
ATOM    132  C   ALA A   8      45.891  14.534  11.921  1.00  0.00           C
ATOM    133  O   ALA A   8      45.418  13.600  12.574  1.00  0.00           O
ATOM    134  N   HIE A   9      47.173  14.898  12.029  1.00  0.00           N
ATOM    135  H   HIE A   9      47.461  15.695  11.479  1.00  0.00           H
ATOM    136  CA  HIE A   9      48.247  14.161  12.712  1.00  0.00           C
ATOM    137  HA  HIE A   9      47.818  13.306  13.237  1.00  0.00           H
ATOM    138  CB  HIE A   9      49.203  13.616  11.641  1.00  0.00           C
ATOM    139  HB2 HIE A   9      48.644  12.972  10.969  1.00  0.00           H
ATOM    140  HB3 HIE A   9      49.594  14.448  11.054  1.00  0.00           H
ATOM    141  CG  HIE A   9      50.363  12.823  12.173  1.00  0.00           C
ATOM    142  ND1 HIE A   9      50.267  11.634  12.898  1.00  0.00           N
ATOM    143  CE1 HIE A   9      51.530  11.261  13.150  1.00  0.00           C
ATOM    144  HE1 HIE A   9      51.807  10.355  13.672  1.00  0.00           H
ATOM    145  NE2 HIE A   9      52.397  12.164  12.661  1.00  0.00           N
ATOM    146  HE2 HIE A   9      53.404  12.111  12.720  1.00  0.00           H
ATOM    147  CD2 HIE A   9      51.677  13.160  12.044  1.00  0.00           C
ATOM    148  HD2 HIE A   9      52.064  14.045  11.561  1.00  0.00           H
ATOM    149  C   HIE A   9      48.978  15.022  13.759  1.00  0.00           C
ATOM    150  O   HIE A   9      48.863  16.248  13.767  1.00  0.00           O
ATOM    151  N   ALA A  10      49.707  14.380  14.678  1.00  0.00           N
ATOM    152  H   ALA A  10      49.866  13.392  14.531  1.00  0.00           H
ATOM    153  CA  ALA A  10      50.467  15.048  15.738  1.00  0.00           C
ATOM    154  HA  ALA A  10      49.816  15.785  16.212  1.00  0.00           H
ATOM    155  CB  ALA A  10      50.860  14.000  16.788  1.00  0.00           C
ATOM    156  HB1 ALA A  10      49.965  13.527  17.193  1.00  0.00           H
ATOM    157  HB2 ALA A  10      51.495  13.241  16.327  1.00  0.00           H
ATOM    158  HB3 ALA A  10      51.412  14.479  17.597  1.00  0.00           H
ATOM    159  C   ALA A  10      51.712  15.790  15.208  1.00  0.00           C
ATOM    160  O   ALA A  10      52.407  15.279  14.334  1.00  0.00           O
ATOM    161  N   ASP A  11      52.104  16.879  15.883  1.00  0.00           N
ATOM    162  H   ASP A  11      51.516  17.223  16.624  1.00  0.00           H
ATOM    163  CA  ASP A  11      53.319  17.652  15.574  1.00  0.00           C
ATOM    164  HA  ASP A  11      53.236  18.009  14.550  1.00  0.00           H
ATOM    165  CB  ASP A  11      53.364  18.921  16.449  1.00  0.00           C
ATOM    166  HB2 ASP A  11      52.442  19.483  16.289  1.00  0.00           H
ATOM    167  HB3 ASP A  11      53.397  18.628  17.500  1.00  0.00           H
ATOM    168  CG  ASP A  11      54.554  19.852  16.158  1.00  0.00           C
ATOM    169  OD1 ASP A  11      55.484  19.441  15.429  1.00  0.00           O
ATOM    170  OD2 ASP A  11      54.644  20.886  16.849  1.00  0.00           O
ATOM    171  C   ASP A  11      54.606  16.797  15.720  1.00  0.00           C
ATOM    172  O   ASP A  11      55.005  16.462  16.847  1.00  0.00           O
ATOM    173  N   PRO A  12      55.334  16.520  14.616  1.00  0.00           N
ATOM    174  CD  PRO A  12      54.978  16.789  13.229  1.00  0.00           C
ATOM    175  HD2 PRO A  12      55.367  17.768  12.941  1.00  0.00           H
ATOM    176  HD3 PRO A  12      53.906  16.747  13.055  1.00  0.00           H
ATOM    177  CG  PRO A  12      55.659  15.690  12.423  1.00  0.00           C
ATOM    178  HG2 PRO A  12      55.840  15.996  11.392  1.00  0.00           H
ATOM    179  HG3 PRO A  12      55.064  14.776  12.463  1.00  0.00           H
ATOM    180  CB  PRO A  12      56.960  15.496  13.192  1.00  0.00           C
ATOM    181  HB2 PRO A  12      57.680  16.252  12.873  1.00  0.00           H
ATOM    182  HB3 PRO A  12      57.368  14.496  13.052  1.00  0.00           H
ATOM    183  CA  PRO A  12      56.565  15.738  14.655  1.00  0.00           C
ATOM    184  HA  PRO A  12      56.351  14.782  15.139  1.00  0.00           H
ATOM    185  C   PRO A  12      57.715  16.424  15.397  1.00  0.00           C
ATOM    186  O   PRO A  12      58.710  15.760  15.682  1.00  0.00           O
ATOM    187  N   MET A  13      57.666  17.737  15.640  1.00  0.00           N
ATOM    188  H   MET A  13      56.813  18.246  15.389  1.00  0.00           H
ATOM    189  CA  MET A  13      58.705  18.449  16.390  1.00  0.00           C
ATOM    190  HA  MET A  13      59.660  18.006  16.141  1.00  0.00           H
ATOM    191  CB  MET A  13      58.777  19.918  15.952  1.00  0.00           C
ATOM    192  HB2 MET A  13      57.834  20.422  16.164  1.00  0.00           H
ATOM    193  HB3 MET A  13      59.563  20.412  16.523  1.00  0.00           H
ATOM    194  CG  MET A  13      59.096  20.058  14.453  1.00  0.00           C
ATOM    195  HG2 MET A  13      58.200  19.784  13.890  1.00  0.00           H
ATOM    196  HG3 MET A  13      59.305  21.112  14.245  1.00  0.00           H
ATOM    197  SD  MET A  13      60.478  19.051  13.808  1.00  0.00           S
ATOM    198  CE  MET A  13      61.864  19.650  14.805  1.00  0.00           C
ATOM    199  HE1 MET A  13      61.661  19.507  15.868  1.00  0.00           H
ATOM    200  HE2 MET A  13      62.757  19.085  14.535  1.00  0.00           H
ATOM    201  HE3 MET A  13      62.032  20.708  14.604  1.00  0.00           H
ATOM    202  C   MET A  13      58.568  18.292  17.908  1.00  0.00           C
ATOM    203  O   MET A  13      59.564  17.913  18.540  1.00  0.00           O
ATOM    204  N   VAL A  14      57.335  18.328  18.426  1.00  0.00           N
ATOM    205  H   VAL A  14      56.568  18.601  17.804  1.00  0.00           H
ATOM    206  CA  VAL A  14      57.043  18.052  19.858  1.00  0.00           C
ATOM    207  HA  VAL A  14      57.691  18.663  20.488  1.00  0.00           H
ATOM    208  CB  VAL A  14      55.577  18.406  20.194  1.00  0.00           C
ATOM    209  HB  VAL A  14      54.917  17.866  19.514  1.00  0.00           H
ATOM    210  CG1 VAL A  14      55.186  18.043  21.635  1.00  0.00           C
ATOM    211 HG11 VAL A  14      55.224  16.963  21.781  1.00  0.00           H
ATOM    212 HG12 VAL A  14      55.868  18.529  22.335  1.00  0.00           H
ATOM    213 HG13 VAL A  14      54.164  18.374  21.835  1.00  0.00           H
ATOM    214  CG2 VAL A  14      55.320  19.906  20.042  1.00  0.00           C
ATOM    215 HG21 VAL A  14      54.264  20.118  20.213  1.00  0.00           H
ATOM    216 HG22 VAL A  14      55.925  20.474  20.748  1.00  0.00           H
ATOM    217 HG23 VAL A  14      55.563  20.230  19.033  1.00  0.00           H
ATOM    218  C   VAL A  14      57.325  16.591  20.238  1.00  0.00           C
ATOM    219  O   VAL A  14      57.926  16.308  21.278  1.00  0.00           O
ATOM    220  N   LEU A  15      56.953  15.640  19.377  1.00  0.00           N
ATOM    221  H   LEU A  15      56.465  15.914  18.529  1.00  0.00           H
ATOM    222  CA  LEU A  15      57.192  14.213  19.613  1.00  0.00           C
ATOM    223  HA  LEU A  15      56.884  13.973  20.632  1.00  0.00           H
ATOM    224  CB  LEU A  15      56.338  13.384  18.633  1.00  0.00           C
ATOM    225  HB2 LEU A  15      56.297  13.896  17.669  1.00  0.00           H
ATOM    226  HB3 LEU A  15      56.832  12.425  18.468  1.00  0.00           H
ATOM    227  CG  LEU A  15      54.907  13.080  19.123  1.00  0.00           C
ATOM    228  HG  LEU A  15      54.973  12.375  19.952  1.00  0.00           H
ATOM    229  CD1 LEU A  15      54.114  14.298  19.605  1.00  0.00           C
ATOM    230 HD11 LEU A  15      54.071  15.050  18.818  1.00  0.00           H
ATOM    231 HD12 LEU A  15      53.099  13.998  19.867  1.00  0.00           H
ATOM    232 HD13 LEU A  15      54.583  14.725  20.491  1.00  0.00           H
ATOM    233  CD2 LEU A  15      54.117  12.424  17.994  1.00  0.00           C
ATOM    234 HD21 LEU A  15      54.003  13.128  17.166  1.00  0.00           H
ATOM    235 HD22 LEU A  15      54.644  11.538  17.641  1.00  0.00           H
ATOM    236 HD23 LEU A  15      53.131  12.130  18.354  1.00  0.00           H
ATOM    237  C   LEU A  15      58.690  13.890  19.492  1.00  0.00           C
ATOM    238  O   LEU A  15      59.273  14.016  18.420  1.00  0.00           O
ATOM    239  N   ILE A  16      59.309  13.354  20.551  1.00  0.00           N
ATOM    240  H   ILE A  16      58.819  13.361  21.432  1.00  0.00           H
ATOM    241  CA  ILE A  16      60.709  12.878  20.510  1.00  0.00           C
ATOM    242  HA  ILE A  16      61.344  13.684  20.142  1.00  0.00           H
ATOM    243  CB  ILE A  16      61.192  12.495  21.931  1.00  0.00           C
ATOM    244  HB  ILE A  16      60.415  11.884  22.397  1.00  0.00           H
ATOM    245  CG2 ILE A  16      62.493  11.665  21.908  1.00  0.00           C
ATOM    246 HG21 ILE A  16      63.267  12.191  21.349  1.00  0.00           H
ATOM    247 HG22 ILE A  16      62.850  11.483  22.922  1.00  0.00           H
ATOM    248 HG23 ILE A  16      62.321  10.691  21.447  1.00  0.00           H
ATOM    249  CG1 ILE A  16      61.408  13.770  22.778  1.00  0.00           C
ATOM    250 HG12 ILE A  16      62.384  14.201  22.548  1.00  0.00           H
ATOM    251 HG13 ILE A  16      60.649  14.513  22.531  1.00  0.00           H
ATOM    252  CD1 ILE A  16      61.312  13.509  24.287  1.00  0.00           C
ATOM    253 HD11 ILE A  16      62.055  12.775  24.596  1.00  0.00           H
ATOM    254 HD12 ILE A  16      61.491  14.440  24.825  1.00  0.00           H
ATOM    255 HD13 ILE A  16      60.315  13.143  24.529  1.00  0.00           H
ATOM    256  C   ILE A  16      60.865  11.712  19.525  1.00  0.00           C
ATOM    257  O   ILE A  16      61.759  11.735  18.677  1.00  0.00           O
ATOM    258  N   GLN A  17      59.947  10.741  19.576  1.00  0.00           N
ATOM    259  H   GLN A  17      59.200  10.826  20.245  1.00  0.00           H
ATOM    260  CA  GLN A  17      59.875   9.649  18.608  1.00  0.00           C
ATOM    261  HA  GLN A  17      60.882   9.248  18.471  1.00  0.00           H
ATOM    262  CB  GLN A  17      58.986   8.519  19.164  1.00  0.00           C
ATOM    263  HB2 GLN A  17      59.413   8.168  20.106  1.00  0.00           H
ATOM    264  HB3 GLN A  17      57.987   8.911  19.368  1.00  0.00           H
ATOM    265  CG  GLN A  17      58.857   7.321  18.205  1.00  0.00           C
ATOM    266  HG2 GLN A  17      58.270   6.546  18.696  1.00  0.00           H
ATOM    267  HG3 GLN A  17      58.318   7.620  17.305  1.00  0.00           H
ATOM    268  CD  GLN A  17      60.211   6.724  17.836  1.00  0.00           C
ATOM    269  OE1 GLN A  17      60.957   6.259  18.681  1.00  0.00           O
ATOM    270  NE2 GLN A  17      60.654   6.854  16.607  1.00  0.00           N
ATOM    271 HE21 GLN A  17      61.561   6.472  16.425  1.00  0.00           H
ATOM    272 HE22 GLN A  17      60.113   7.331  15.889  1.00  0.00           H
ATOM    273  C   GLN A  17      59.379  10.173  17.253  1.00  0.00           C
ATOM    274  O   GLN A  17      58.176  10.291  17.024  1.00  0.00           O
ATOM    275  N   LYS A  18      60.313  10.474  16.348  1.00  0.00           N
ATOM    276  H   LYS A  18      61.278  10.435  16.644  1.00  0.00           H
ATOM    277  CA  LYS A  18      60.002  10.859  14.963  1.00  0.00           C
ATOM    278  HA  LYS A  18      59.227  11.628  14.995  1.00  0.00           H
ATOM    279  CB  LYS A  18      61.246  11.446  14.262  1.00  0.00           C
ATOM    280  HB2 LYS A  18      61.950  10.636  14.059  1.00  0.00           H
ATOM    281  HB3 LYS A  18      60.932  11.859  13.302  1.00  0.00           H
ATOM    282  CG  LYS A  18      62.003  12.544  15.042  1.00  0.00           C
ATOM    283  HG2 LYS A  18      62.509  12.088  15.894  1.00  0.00           H
ATOM    284  HG3 LYS A  18      62.765  12.967  14.384  1.00  0.00           H
ATOM    285  CD  LYS A  18      61.106  13.681  15.551  1.00  0.00           C
ATOM    286  HD2 LYS A  18      60.626  14.166  14.699  1.00  0.00           H
ATOM    287  HD3 LYS A  18      60.336  13.262  16.198  1.00  0.00           H
ATOM    288  CE  LYS A  18      61.918  14.711  16.350  1.00  0.00           C
ATOM    289  HE2 LYS A  18      62.545  14.183  17.074  1.00  0.00           H
ATOM    290  HE3 LYS A  18      62.557  15.271  15.661  1.00  0.00           H
ATOM    291  NZ  LYS A  18      61.009  15.632  17.067  1.00  0.00           N
ATOM    292  HZ1 LYS A  18      60.310  16.003  16.426  1.00  0.00           H
ATOM    293  HZ2 LYS A  18      60.432  15.109  17.721  1.00  0.00           H
ATOM    294  HZ3 LYS A  18      61.467  16.381  17.559  1.00  0.00           H
ATOM    295  C   LYS A  18      59.414   9.676  14.180  1.00  0.00           C
ATOM    296  O   LYS A  18      59.706   8.514  14.474  1.00  0.00           O
ATOM    297  N   THR A  19      58.646   9.973  13.139  1.00  0.00           N
ATOM    298  H   THR A  19      58.499  10.945  12.894  1.00  0.00           H
ATOM    299  CA  THR A  19      58.138   8.996  12.164  1.00  0.00           C
ATOM    300  HA  THR A  19      58.932   8.285  11.929  1.00  0.00           H
ATOM    301  CB  THR A  19      56.952   8.202  12.744  1.00  0.00           C
ATOM    302  HB  THR A  19      57.192   7.896  13.762  1.00  0.00           H
ATOM    303  CG2 THR A  19      55.635   8.978  12.775  1.00  0.00           C
ATOM    304 HG21 THR A  19      55.288   9.178  11.761  1.00  0.00           H
ATOM    305 HG22 THR A  19      54.880   8.384  13.289  1.00  0.00           H
ATOM    306 HG23 THR A  19      55.771   9.921  13.303  1.00  0.00           H
ATOM    307  OG1 THR A  19      56.753   7.034  11.983  1.00  0.00           O
ATOM    308  HG1 THR A  19      57.400   6.380  12.256  1.00  0.00           H
ATOM    309  C   THR A  19      57.777   9.724  10.865  1.00  0.00           C
ATOM    310  O   THR A  19      57.868  10.953  10.821  1.00  0.00           O
ATOM    311  N   ASP A  20      57.457   8.984   9.806  1.00  0.00           N
ATOM    312  H   ASP A  20      57.266   8.003   9.957  1.00  0.00           H
ATOM    313  CA  ASP A  20      57.029   9.555   8.524  1.00  0.00           C
ATOM    314  HA  ASP A  20      57.634  10.443   8.325  1.00  0.00           H
ATOM    315  CB  ASP A  20      57.314   8.543   7.406  1.00  0.00           C
ATOM    316  HB2 ASP A  20      58.333   8.173   7.521  1.00  0.00           H
ATOM    317  HB3 ASP A  20      56.631   7.699   7.509  1.00  0.00           H
ATOM    318  CG  ASP A  20      57.184   9.133   6.001  1.00  0.00           C
ATOM    319  OD1 ASP A  20      57.386   8.344   5.053  1.00  0.00           O
ATOM    320  OD2 ASP A  20      57.034  10.370   5.890  1.00  0.00           O
ATOM    321  C   ASP A  20      55.549   9.994   8.556  1.00  0.00           C
ATOM    322  O   ASP A  20      54.692   9.328   9.144  1.00  0.00           O
ATOM    323  N   THR A  21      55.230  11.121   7.920  1.00  0.00           N
ATOM    324  H   THR A  21      55.942  11.510   7.303  1.00  0.00           H
ATOM    325  CA  THR A  21      53.879  11.709   7.860  1.00  0.00           C
ATOM    326  HA  THR A  21      53.365  11.470   8.789  1.00  0.00           H
ATOM    327  CB  THR A  21      53.927  13.248   7.760  1.00  0.00           C
ATOM    328  HB  THR A  21      52.936  13.624   7.508  1.00  0.00           H
ATOM    329  CG2 THR A  21      54.346  13.876   9.083  1.00  0.00           C
ATOM    330 HG21 THR A  21      55.328  13.498   9.365  1.00  0.00           H
ATOM    331 HG22 THR A  21      54.372  14.960   8.971  1.00  0.00           H
ATOM    332 HG23 THR A  21      53.610  13.607   9.836  1.00  0.00           H
ATOM    333  OG1 THR A  21      54.844  13.667   6.782  1.00  0.00           O
ATOM    334  HG1 THR A  21      54.594  13.217   5.966  1.00  0.00           H
ATOM    335  C   THR A  21      53.034  11.079   6.747  1.00  0.00           C
ATOM    336  O   THR A  21      52.500  11.776   5.885  1.00  0.00           O
ATOM    337  N   GLY A  22      52.799   9.766   6.849  1.00  0.00           N
ATOM    338  H   GLY A  22      53.303   9.261   7.571  1.00  0.00           H
ATOM    339  CA  GLY A  22      51.785   9.058   6.048  1.00  0.00           C
ATOM    340  HA2 GLY A  22      51.922   9.314   4.997  1.00  0.00           H
ATOM    341  HA3 GLY A  22      51.927   7.987   6.163  1.00  0.00           H
ATOM    342  C   GLY A  22      50.331   9.394   6.424  1.00  0.00           C
ATOM    343  O   GLY A  22      49.415   9.076   5.669  1.00  0.00           O
ATOM    344  N   VAL A  23      50.124  10.088   7.549  1.00  0.00           N
ATOM    345  H   VAL A  23      50.947  10.352   8.075  1.00  0.00           H
ATOM    346  CA  VAL A  23      48.893  10.840   7.856  1.00  0.00           C
ATOM    347  HA  VAL A  23      48.167  10.699   7.051  1.00  0.00           H
ATOM    348  CB  VAL A  23      48.239  10.354   9.164  1.00  0.00           C
ATOM    349  HB  VAL A  23      48.949  10.485   9.983  1.00  0.00           H
ATOM    350  CG1 VAL A  23      46.956  11.122   9.501  1.00  0.00           C
ATOM    351 HG11 VAL A  23      47.136  12.195   9.549  1.00  0.00           H
ATOM    352 HG12 VAL A  23      46.189  10.939   8.747  1.00  0.00           H
ATOM    353 HG13 VAL A  23      46.591  10.805  10.478  1.00  0.00           H
ATOM    354  CG2 VAL A  23      47.857   8.867   9.085  1.00  0.00           C
ATOM    355 HG21 VAL A  23      47.162   8.707   8.258  1.00  0.00           H
ATOM    356 HG22 VAL A  23      48.746   8.260   8.920  1.00  0.00           H
ATOM    357 HG23 VAL A  23      47.395   8.552  10.019  1.00  0.00           H
ATOM    358  C   VAL A  23      49.248  12.329   7.916  1.00  0.00           C
ATOM    359  O   VAL A  23      50.286  12.701   8.468  1.00  0.00           O
ATOM    360  N   SER A  24      48.451  13.168   7.251  1.00  0.00           N
ATOM    361  H   SER A  24      47.594  12.802   6.866  1.00  0.00           H
ATOM    362  CA  SER A  24      48.745  14.594   7.054  1.00  0.00           C
ATOM    363  HA  SER A  24      49.807  14.685   6.816  1.00  0.00           H
ATOM    364  CB  SER A  24      47.960  15.117   5.851  1.00  0.00           C
ATOM    365  HB2 SER A  24      48.173  14.478   4.992  1.00  0.00           H
ATOM    366  HB3 SER A  24      46.891  15.083   6.067  1.00  0.00           H
ATOM    367  OG  SER A  24      48.345  16.444   5.547  1.00  0.00           O
ATOM    368  HG  SER A  24      47.945  16.673   4.701  1.00  0.00           H
ATOM    369  C   SER A  24      48.478  15.447   8.302  1.00  0.00           C
ATOM    370  O   SER A  24      47.660  15.109   9.152  1.00  0.00           O
ATOM    371  N   LEU A  25      49.110  16.622   8.383  1.00  0.00           N
ATOM    372  H   LEU A  25      49.681  16.891   7.595  1.00  0.00           H
ATOM    373  CA  LEU A  25      48.959  17.559   9.506  1.00  0.00           C
ATOM    374  HA  LEU A  25      48.997  16.992  10.437  1.00  0.00           H
ATOM    375  CB  LEU A  25      50.131  18.561   9.493  1.00  0.00           C
ATOM    376  HB2 LEU A  25      50.100  19.114   8.552  1.00  0.00           H
ATOM    377  HB3 LEU A  25      49.978  19.277  10.302  1.00  0.00           H
ATOM    378  CG  LEU A  25      51.532  17.944   9.659  1.00  0.00           C
ATOM    379  HG  LEU A  25      51.737  17.272   8.825  1.00  0.00           H
ATOM    380  CD1 LEU A  25      52.574  19.062   9.645  1.00  0.00           C
ATOM    381 HD11 LEU A  25      53.573  18.633   9.728  1.00  0.00           H
ATOM    382 HD12 LEU A  25      52.508  19.615   8.707  1.00  0.00           H
ATOM    383 HD13 LEU A  25      52.405  19.743  10.479  1.00  0.00           H
ATOM    384  CD2 LEU A  25      51.686  17.171  10.971  1.00  0.00           C
ATOM    385 HD21 LEU A  25      52.713  16.826  11.074  1.00  0.00           H
ATOM    386 HD22 LEU A  25      51.427  17.807  11.820  1.00  0.00           H
ATOM    387 HD23 LEU A  25      51.037  16.299  10.968  1.00  0.00           H
ATOM    388  C   LEU A  25      47.615  18.313   9.535  1.00  0.00           C
ATOM    389  O   LEU A  25      47.344  19.010  10.511  1.00  0.00           O
ATOM    390  N   GLN A  26      46.801  18.257   8.475  1.00  0.00           N
ATOM    391  H   GLN A  26      47.034  17.617   7.728  1.00  0.00           H
ATOM    392  CA  GLN A  26      45.535  18.998   8.356  1.00  0.00           C
ATOM    393  HA  GLN A  26      45.232  19.340   9.346  1.00  0.00           H
ATOM    394  CB  GLN A  26      45.710  20.240   7.460  1.00  0.00           C
ATOM    395  HB2 GLN A  26      46.138  19.925   6.506  1.00  0.00           H
ATOM    396  HB3 GLN A  26      44.730  20.675   7.254  1.00  0.00           H
ATOM    397  CG  GLN A  26      46.604  21.339   8.063  1.00  0.00           C
ATOM    398  HG2 GLN A  26      47.572  20.925   8.346  1.00  0.00           H
ATOM    399  HG3 GLN A  26      46.779  22.095   7.298  1.00  0.00           H
ATOM    400  CD  GLN A  26      45.968  22.034   9.267  1.00  0.00           C
ATOM    401  OE1 GLN A  26      45.255  23.014   9.145  1.00  0.00           O
ATOM    402  NE2 GLN A  26      46.154  21.544  10.471  1.00  0.00           N
ATOM    403 HE21 GLN A  26      45.718  22.037  11.226  1.00  0.00           H
ATOM    404 HE22 GLN A  26      46.700  20.697  10.607  1.00  0.00           H
ATOM    405  C   GLN A  26      44.393  18.104   7.856  1.00  0.00           C
ATOM    406  O   GLN A  26      44.621  17.120   7.158  1.00  0.00           O
ATOM    407  N   THR A  27      43.174  18.423   8.299  1.00  0.00           N
ATOM    408  H   THR A  27      43.058  19.327   8.734  1.00  0.00           H
ATOM    409  CA  THR A  27      41.947  17.671   7.981  1.00  0.00           C
ATOM    410  HA  THR A  27      42.200  16.618   7.888  1.00  0.00           H
ATOM    411  CB  THR A  27      40.941  17.822   9.132  1.00  0.00           C
ATOM    412  HB  THR A  27      40.783  18.886   9.320  1.00  0.00           H
ATOM    413  CG2 THR A  27      39.579  17.168   8.917  1.00  0.00           C
ATOM    414 HG21 THR A  27      39.046  17.674   8.110  1.00  0.00           H
ATOM    415 HG22 THR A  27      39.702  16.116   8.662  1.00  0.00           H
ATOM    416 HG23 THR A  27      38.991  17.254   9.831  1.00  0.00           H
ATOM    417  OG1 THR A  27      41.511  17.245  10.289  1.00  0.00           O
ATOM    418  HG1 THR A  27      42.414  17.564  10.324  1.00  0.00           H
ATOM    419  C   THR A  27      41.334  18.133   6.660  1.00  0.00           C
ATOM    420  O   THR A  27      41.224  19.340   6.445  1.00  0.00           O
ATOM    421  N   TYR A  28      40.834  17.197   5.853  1.00  0.00           N
ATOM    422  H   TYR A  28      40.884  16.227   6.145  1.00  0.00           H
ATOM    423  CA  TYR A  28      40.214  17.456   4.546  1.00  0.00           C
ATOM    424  HA  TYR A  28      39.873  18.490   4.514  1.00  0.00           H
ATOM    425  CB  TYR A  28      41.247  17.273   3.423  1.00  0.00           C
ATOM    426  HB2 TYR A  28      41.913  16.447   3.667  1.00  0.00           H
ATOM    427  HB3 TYR A  28      40.732  16.999   2.498  1.00  0.00           H
ATOM    428  CG  TYR A  28      42.070  18.517   3.146  1.00  0.00           C
ATOM    429  CD1 TYR A  28      41.628  19.429   2.168  1.00  0.00           C
ATOM    430  HD1 TYR A  28      40.720  19.222   1.617  1.00  0.00           H
ATOM    431  CE1 TYR A  28      42.376  20.587   1.885  1.00  0.00           C
ATOM    432  HE1 TYR A  28      42.039  21.267   1.120  1.00  0.00           H
ATOM    433  CZ  TYR A  28      43.572  20.838   2.592  1.00  0.00           C
ATOM    434  OH  TYR A  28      44.306  21.945   2.305  1.00  0.00           O
ATOM    435  HH  TYR A  28      44.023  22.325   1.475  1.00  0.00           H
ATOM    436  CE2 TYR A  28      44.013  19.931   3.578  1.00  0.00           C
ATOM    437  HE2 TYR A  28      44.930  20.134   4.106  1.00  0.00           H
ATOM    438  CD2 TYR A  28      43.266  18.767   3.849  1.00  0.00           C
ATOM    439  HD2 TYR A  28      43.604  18.063   4.598  1.00  0.00           H
ATOM    440  C   TYR A  28      38.955  16.592   4.307  1.00  0.00           C
ATOM    441  O   TYR A  28      38.792  15.538   4.926  1.00  0.00           O
ATOM    442  N   ASP A  29      38.051  17.132   3.476  1.00  0.00           N
ATOM    443  H   ASP A  29      38.333  17.984   2.999  1.00  0.00           H
ATOM    444  CA  ASP A  29      36.709  16.655   3.067  1.00  0.00           C
ATOM    445  HA  ASP A  29      36.756  15.600   2.803  1.00  0.00           H
ATOM    446  CB  ASP A  29      35.700  16.872   4.211  1.00  0.00           C
ATOM    447  HB2 ASP A  29      35.961  16.219   5.027  1.00  0.00           H
ATOM    448  HB3 ASP A  29      35.786  17.890   4.553  1.00  0.00           H
ATOM    449  CG  ASP A  29      34.243  16.629   3.792  1.00  0.00           C
ATOM    450  OD1 ASP A  29      33.535  17.654   3.601  1.00  0.00           O
ATOM    451  OD2 ASP A  29      33.867  15.476   3.478  1.00  0.00           O
ATOM    452  C   ASP A  29      36.298  17.437   1.800  1.00  0.00           C
ATOM    453  O   ASP A  29      36.754  18.596   1.665  1.00  0.00           O
ATOM    454  OXT ASP A  29      35.436  16.974   1.016  1.00  0.00           O
TER
ENDMDL
END
