# Supplementary material for: Creation of a Peptide Antagonist of the GFRAL–RET Receptor Complex for the Treatment of GDF15-Induced Malaise
Source: J Med Chem. 2023 Jul 28;66(16):11237–49. doi: 10.1021/acs.jmedchem.3c00667 (PMC10461225; doi:10.1021/acs.jmedchem.3c00667)
Supplement: Supplementary file 3 — jm3c00667_si_003.zip [file jm3c00667_si_003.zip]

Archive with 1 entries (1 files):
- Docking GRASP_GFRAL-5VZ4B-2.pse
