# Supplementary material for: Creation of a Peptide Antagonist of the GFRAL–RET Receptor Complex for the Treatment of GDF15-Induced Malaise
Source: J Med Chem. 2023 Jul 28;66(16):11237–49. doi: 10.1021/acs.jmedchem.3c00667 (PMC10461225; doi:10.1021/acs.jmedchem.3c00667)
Supplement: Supplementary file 4 — jm3c00667_si_004.txt [file jm3c00667_si_004.txt]

loop_
    _Atom_chem_shift.ID
    _Atom_chem_shift.Entity_assembly_ID
    _Atom_chem_shift.Comp_index_ID
    _Atom_chem_shift.Comp_ID
    _Atom_chem_shift.Atom_ID
    _Atom_chem_shift.Atom_type
    _Atom_chem_shift.Atom_isotope_number
    _Atom_chem_shift.Val
    _Atom_chem_shift.Val_err
    _Atom_chem_shift.Assign_fig_of_merit
    _Atom_chem_shift.Ambiguity_code
    _Atom_chem_shift.Occupancy
    _Atom_chem_shift.Details

1	.	1	THR	HA	H	1	3.91	0.02	.	1	.	.

2	.	1	THR	HB	H	1	4.17	0.02	.	1	.	.

3	.	1	THR	HG21	H	1	1.31	0.02	.	1	.	.

4	.	1	THR	HG22	H	1	1.31	0.02	.	1	.	.

5	.	1	THR	HG23	H	1	1.31	0.02	.	1	.	.

6	.	1	THR	CA	C	13	61.9	0.2	.	1	.	.

7	.	1	THR	CB	C	13	69.1	0.2	.	1	.	.

8	.	1	THR	CG2	C	13	21.4	0.2	.	1	.	.

9	.	2	LYS	H	H	1	8.80	0.02	.	1	.	.

10	.	2	LYS	HA	H	1	4.32	0.02	.	1	.	.

11	.	2	LYS	HB2	H	1	1.85	0.02	.	2	.	.

12	.	2	LYS	HB3	H	1	1.77	0.02	.	2	.	.

13	.	2	LYS	HG2	H	1	1.43	0.02	.	2	.	.

14	.	2	LYS	HG3	H	1	1.43	0.02	.	2	.	.

15	.	2	LYS	HD2	H	1	1.63	0.02	.	2	.	.

16	.	2	LYS	HD3	H	1	1.63	0.02	.	2	.	.

17	.	2	LYS	HE2	H	1	3.33	0.02	.	2	.	.

18	.	2	LYS	HE3	H	1	3.33	0.02	.	2	.	.

20	.	2	LYS	CA	C	13	57.1	0.2	.	1	.	.

21	.	2	LYS	CB	C	13	33.1	0.2	.	1	.	.

22	.	2	LYS	CG	C	13	24.9	0.2	.	1	.	.

23	.	2	LYS	CD	C	13	30.3	0.2	.	1	.	.

25	.	3	GLU	H	H	1	8.53	0.02	.	1	.	.

26	.	3	GLU	HA	H	1	4.24	0.02	.	1	.	.

27	.	3	GLU	HB2	H	1	2.02	0.02	.	2	.	.

28	.	3	GLU	HB3	H	1	1.97	0.02	.	2	.	.

29	.	3	GLU	HG2	H	1	2.36	0.02	.	2	.	.

30	.	3	GLU	HG3	H	1	2.36	0.02	.	2	.	.

32	.	3	GLU	CA	C	13	56.8	0.2	.	1	.	.

33	.	3	GLU	CB	C	13	29.6	0.2	.	1	.	.

34	.	3	GLU	CG	C	13	34.4	0.2	.	1	.	.

36	.	4	GLU	H	H	1	8.30	0.02	.	1	.	.

37	.	4	GLU	HA	H	1	4.35	0.02	.	1	.	.

38	.	4	GLU	HB2	H	1	2.02	0.02	.	2	.	.

39	.	4	GLU	HB3	H	1	1.95	0.02	.	2	.	.

40	.	4	GLU	HG2	H	1	2.30	0.02	.	2	.	.

43	.	4	GLU	CA	C	13	55.8	0.2	.	1	.	.

44	.	4	GLU	CB	C	13	29.3	0.2	.	1	.	.

45	.	4	GLU	CG	C	13	33.8	0.2	.	1	.	.

47	.	5	LEU	H	H	1	8.10	0.02	.	1	.	.

48	.	5	LEU	HA	H	1	4.31	0.02	.	1	.	.

49	.	5	LEU	HB2	H	1	1.64	0.02	.	2	.	.

50	.	5	LEU	HB3	H	1	1.64	0.02	.	2	.	.

52	.	5	LEU	HD11	H	1	0.91	0.02	.	2	.	.

52	.	5	LEU	HD12	H	1	0.91	0.02	.	2	.	.

52	.	5	LEU	HD13	H	1	0.91	0.02	.	2	.	.

53	.	5	LEU	HD21	H	1	0.86	0.02	.	2	.	.

53	.	5	LEU	HD22	H	1	0.86	0.02	.	2	.	.

53	.	5	LEU	HD23	H	1	0.86	0.02	.	2	.	.

54	.	5	LEU	CA	C	13	55.4	0.2	.	1	.	.

55	.	5	LEU	CB	C	13	42.3	0.2	.	1	.	.

59	.	6	ILE	H	H	1	7.90	0.02	.	1	.	.

60	.	6	ILE	HA	H	1	4.06	0.02	.	1	.	.

61	.	6	ILE	HB	H	1	1.80	0.02	.	1	.	.

62	.	6	ILE	HG12	H	1	1.38	0.02	.	2	.	.

63	.	6	ILE	HG13	H	1	1.14	0.02	.	2	.	.

64	.	6	ILE	HG21	H	1	0.80	0.02	.	1	.	.

64	.	6	ILE	HG22	H	1	0.80	0.02	.	1	.	.

64	.	6	ILE	HG23	H	1	0.80	0.02	.	1	.	.

65	.	6	ILE	HD11	H	1	0.83	0.02	.	1	.	.

65	.	6	ILE	HD12	H	1	0.83	0.02	.	1	.	.

65	.	6	ILE	HD13	H	1	0.83	0.02	.	1	.	.

66	.	6	ILE	CA	C	13	61.3	0.2	.	1	.	.

67	.	6	ILE	CB	C	13	38.5	0.2	.	1	.	.

68	.	6	ILE	CG1	C	13	27.2	0.2	.	1	.	.

69	.	6	ILE	CG2	C	13	17.2	0.2	.	1	.	.

70	.	6	ILE	CD1	C	13	12.5	0.2	.	1	.	.

71	.	7	HIS	H	H	1	8.43	0.02	.	1	.	.

72	.	7	HIS	HA	H	1	4.70	0.02	.	1	.	.

73	.	7	HIS	HB2	H	1	3.27	0.02	.	2	.	.

74	.	7	HIS	HB3	H	1	3.15	0.02	.	2	.	.

79	.	7	HIS	CA	C	13	55.1	0.2	.	1	.	.

80	.	7	HIS	CB	C	13	28.7	0.2	.	1	.	.

84	.	8	ALA	H	H	1	8.22	0.02	.	1	.	.

85	.	8	ALA	HA	H	1	4.24	0.02	.	1	.	.

86	.	8	ALA	HB1	H	1	1.34	0.02	.	1	.	.

86	.	8	ALA	HB2	H	1	1.34	0.02	.	1	.	.

86	.	8	ALA	HB3	H	1	1.34	0.02	.	1	.	.

87	.	8	ALA	CA	C	13	52.8	0.2	.	1	.	.

88	.	8	ALA	CB	C	13	19.3	0.2	.	1	.	.

89	.	9	HIS	H	H	1	8.44	0.02	.	1	.	.

90	.	9	HIS	HA	H	1	4.66	0.02	.	1	.	.

91	.	9	HIS	HB2	H	1	3.27	0.02	.	2	.	.

92	.	9	HIS	HB3	H	1	3.15	0.02	.	2	.	.

97	.	9	HIS	CA	C	13	55.1	0.2	.	1	.	.

98	.	9	HIS	CB	C	13	29.1	0.2	.	1	.	.

102	.	10	ALA	H	H	1	8.29	0.02	.	1	.	.

103	.	10	ALA	HA	H	1	4.34	0.02	.	1	.	.

104	.	10	ALA	HB1	H	1	1.34	0.02	.	1	.	.

104	.	10	ALA	HB2	H	1	1.34	0.02	.	1	.	.

104	.	10	ALA	HB3	H	1	1.34	0.02	.	1	.	.

105	.	10	ALA	CA	C	13	52.2	0.2	.	1	.	.

106	.	10	ALA	CB	C	13	19.3	0.2	.	1	.	.

107	.	11	ASP	H	H	1	8.38	0.02	.	1	.	.

108	.	11	ASP	HA	H	1	4.89	0.02	.	1	.	.

109	.	11	ASP	HB2	H	1	2.58	0.02	.	2	.	.

110	.	11	ASP	HB3	H	1	2.82	0.02	.	2	.	.

112	.	11	ASP	CA	C	13	52.1	0.2	.	1	.	.

113	.	11	ASP	CB	C	13	40.1	0.2	.	1	.	.

115	.	12	PRO	HA	H	1	4.41	0.02	.	1	.	.

116	.	12	PRO	HB2	H	1	2.29	0.02	.	2	.	.

117	.	12	PRO	HB3	H	1	2.29	0.02	.	2	.	.

118	.	12	PRO	HG2	H	1	2.05	0.02	.	2	.	.

119	.	12	PRO	HG3	H	1	2.05	0.02	.	2	.	.

120	.	12	PRO	HD2	H	1	3.85	0.02	.	2	.	.

121	.	12	PRO	HD3	H	1	3.77	0.02	.	2	.	.

122	.	12	PRO	CA	C	13	63.4	0.2	.	1	.	.

123	.	12	PRO	CB	C	13	32.0	0.2	.	1	.	.

124	.	12	PRO	CG	C	13	27.2	0.2	.	1	.	.

125	.	12	PRO	CD	C	13	50.7	0.2	.	1	.	.

127	.	13	MET	HA	H	1	4.41	0.02	.	1	.	.

137	.	14	VAL	H	H	1	7.91	0.02	.	1	.	.

138	.	14	VAL	HA	H	1	4.17	0.02	.	1	.	.

139	.	14	VAL	HB	H	1	2.07	0.02	.	1	.	.

146	.	15	LEU	H	H	1	8.09	0.02	.	1	.	.

147	.	15	LEU	HA	H	1	4.28	0.02	.	1	.	.

148	.	15	LEU	HB2	H	1	1.60	0.02	.	2	.	.

149	.	15	LEU	HB3	H	1	1.60	0.02	.	2	.	.

150	.	15	LEU	HG	H	1	1.63	0.02	.	1	.	.

151	.	15	LEU	HD11	H	1	0.91	0.02	.	2	.	.

151	.	15	LEU	HD12	H	1	0.91	0.02	.	2	.	.

151	.	15	LEU	HD13	H	1	0.91	0.02	.	2	.	.

152	.	15	LEU	HD21	H	1	0.85	0.02	.	2	.	.

152	.	15	LEU	HD22	H	1	0.85	0.02	.	2	.	.

152	.	15	LEU	HD23	H	1	0.85	0.02	.	2	.	.

153	.	15	LEU	CA	C	13	55.8	0.2	.	1	.	.

159	.	16	ILE	HA	H	1	3.88	0.02	.	1	.	.

160	.	16	ILE	HB	H	1	1.96	0.02	.	1	.	.

161	.	16	ILE	HG12	H	1	1.49	0.02	.	2	.	.

162	.	16	ILE	HG13	H	1	1.22	0.02	.	2	.	.

163	.	16	ILE	HG21	H	1	0.98	0.02	.	1	.	.

163	.	16	ILE	HG22	H	1	0.98	0.02	.	1	.	.

163	.	16	ILE	HG23	H	1	0.98	0.02	.	1	.	.

164	.	16	ILE	HD11	H	1	0.92	0.02	.	1	.	.

164	.	16	ILE	HD12	H	1	0.92	0.02	.	1	.	.

164	.	16	ILE	HD13	H	1	0.92	0.02	.	1	.	.

165	.	16	ILE	CA	C	13	60.5	0.2	.	1	.	.

166	.	16	ILE	CB	C	13	39.1	0.2	.	1	.	.

167	.	16	ILE	CG1	C	13	26.8	0.2	.	1	.	.

168	.	16	ILE	CG2	C	13	16.7	0.2	.	1	.	.

169	.	16	ILE	CD1	C	13	13.2	0.2	.	1	.	.

170	.	17	GLN	H	H	1	8.69	0.02	.	1	.	.

171	.	17	GLN	HA	H	1	4.43	0.02	.	1	.	.

172	.	17	GLN	HB2	H	1	2.08	0.02	.	2	.	.

173	.	17	GLN	HB3	H	1	2.00	0.02	.	2	.	.

174	.	17	GLN	HG2	H	1	2.36	0.02	.	2	.	.

175	.	17	GLN	HG3	H	1	2.36	0.02	.	2	.	.

178	.	17	GLN	CA	C	13	55.6	0.2	.	1	.	.

179	.	17	GLN	CB	C	13	29.7	0.2	.	1	.	.

180	.	17	GLN	CG	C	13	33.6	0.2	.	1	.	.

182	.	18	LYS	H	H	1	8.56	0.02	.	1	.	.

183	.	18	LYS	HA	H	1	4.40	0.02	.	1	.	.

184	.	18	LYS	HB2	H	1	1.84	0.02	.	2	.	.

185	.	18	LYS	HB3	H	1	1.76	0.02	.	2	.	.

186	.	18	LYS	HG2	H	1	1.43	0.02	.	2	.	.

187	.	18	LYS	HG3	H	1	1.43	0.02	.	2	.	.

188	.	18	LYS	HD2	H	1	1.68	0.02	.	2	.	.

189	.	18	LYS	HD3	H	1	1.68	0.02	.	2	.	.

190	.	18	LYS	HE2	H	1	2.99	0.02	.	2	.	.

191	.	18	LYS	HE3	H	1	2.99	0.02	.	2	.	.

193	.	18	LYS	CA	C	13	56.6	0.2	.	1	.	.

194	.	18	LYS	CB	C	13	33.0	0.2	.	1	.	.

195	.	18	LYS	CG	C	13	24.8	0.2	.	1	.	.

196	.	18	LYS	CD	C	13	29.0	0.2	.	1	.	.

197	.	18	LYS	CE	C	13	42.0	0.2	.	1	.	.

198	.	19	THR	H	H	1	8.21	0.02	.	1	.	.

199	.	19	THR	HA	H	1	4.38	0.02	.	1	.	.

200	.	19	THR	HB	H	1	4.24	0.02	.	1	.	.

201	.	19	THR	HG21	H	1	1.19	0.02	.	1	.	.

201	.	19	THR	HG22	H	1	1.19	0.02	.	1	.	.

201	.	19	THR	HG23	H	1	1.19	0.02	.	1	.	.

203	.	19	THR	CA	C	13	61.6	0.2	.	1	.	.

204	.	19	THR	CB	C	13	69.8	0.2	.	1	.	.

205	.	19	THR	CG2	C	13	21.5	0.2	.	1	.	.

206	.	20	ASP	H	H	1	8.47	0.02	.	1	.	.

207	.	20	ASP	HA	H	1	4.73	0.02	.	1	.	.

208	.	20	ASP	HB2	H	1	2.81	0.02	.	2	.	.

209	.	20	ASP	HB3	H	1	2.73	0.02	.	2	.	.

211	.	20	ASP	CA	C	13	54.0	0.2	.	1	.	.

212	.	20	ASP	CB	C	13	40.3	0.2	.	1	.	.

214	.	21	THR	H	H	1	8.13	0.02	.	1	.	.

215	.	21	THR	HA	H	1	4.33	0.02	.	1	.	.

216	.	21	THR	HB	H	1	4.30	0.02	.	1	.	.

217	.	21	THR	HG21	H	1	1.20	0.02	.	1	.	.

217	.	21	THR	HG22	H	1	1.20	0.02	.	1	.	.

217	.	21	THR	HG23	H	1	1.20	0.02	.	1	.	.

219	.	21	THR	CA	C	13	62.1	0.2	.	1	.	.

220	.	21	THR	CB	C	13	69.6	0.2	.	1	.	.

221	.	21	THR	CG2	C	13	21.5	0.2	.	1	.	.

222	.	22	GLY	H	H	1	8.41	0.02	.	1	.	.

223	.	22	GLY	HA2	H	1	3.98	0.02	.	2	.	.

223	.	22	GLY	HA3	H	1	3.98	0.02	.	2	.	.

225	.	22	GLY	CA	C	13	45.3	0.2	.	1	.	.

226	.	23	VAL	H	H	1	7.87	0.02	.	1	.	.

227	.	23	VAL	HA	H	1	4.17	0.02	.	1	.	.

228	.	23	VAL	HB	H	1	2.07	0.02	.	1	.	.

229	.	23	VAL	HG11	H	1	0.91	0.02	.	2	.	.

229	.	23	VAL	HG12	H	1	0.91	0.02	.	2	.	.

229	.	23	VAL	HG13	H	1	0.91	0.02	.	2	.	.

230	.	23	VAL	HG21	H	1	0.92	0.02	.	2	.	.

230	.	23	VAL	HG22	H	1	0.92	0.02	.	2	.	.

230	.	23	VAL	HG23	H	1	0.92	0.02	.	2	.	.

231	.	23	VAL	CA	C	13	62.1	0.2	.	1	.	.

232	.	23	VAL	CB	C	13	32.8	0.2	.	1	.	.

233	.	23	VAL	CG1	C	13	20.9	0.2	.	2	.	.

234	.	23	VAL	CG2	C	13	20.3	0.2	.	2	.	.

235	.	24	SER	H	H	1	8.38	0.02	.	1	.	.

236	.	24	SER	HA	H	1	4.48	0.02	.	1	.	.

237	.	24	SER	HB2	H	1	3.85	0.02	.	2	.	.

238	.	24	SER	HB3	H	1	3.85	0.02	.	2	.	.

240	.	24	SER	CA	C	13	58.0	0.2	.	1	.	.

241	.	24	SER	CB	C	13	63.7	0.2	.	1	.	.

242	.	25	LEU	H	H	1	8.39	0.02	.	1	.	.

243	.	25	LEU	HA	H	1	4.35	0.02	.	1	.	.

244	.	25	LEU	HB2	H	1	1.61	0.02	.	2	.	.

245	.	25	LEU	HB3	H	1	1.61	0.02	.	2	.	.

246	.	25	LEU	HG	H	1	1.61	0.02	.	1	.	.

247	.	25	LEU	HD11	H	1	0.91	0.02	.	2	.	.

247	.	25	LEU	HD12	H	1	0.91	0.02	.	2	.	.

247	.	25	LEU	HD13	H	1	0.91	0.02	.	2	.	.

248	.	25	LEU	HD21	H	1	0.86	0.02	.	2	.	.

248	.	25	LEU	HD22	H	1	0.86	0.02	.	2	.	.

248	.	25	LEU	HD23	H	1	0.86	0.02	.	2	.	.

249	.	25	LEU	CA	C	13	55.2	0.2	.	1	.	.

250	.	25	LEU	CB	C	13	42.3	0.2	.	1	.	.

251	.	25	LEU	CG	C	13	26.9	0.2	.	1	.	.

252	.	25	LEU	CD1	C	13	24.8	0.2	.	2	.	.

253	.	25	LEU	CD2	C	13	23.5	0.2	.	2	.	.

255	.	26	GLN	HA	H	1	4.35	0.02	.	1	.	.

266	.	27	THR	H	H	1	8.03	0.02	.	1	.	.

267	.	27	THR	HA	H	1	4.27	0.02	.	1	.	.

268	.	27	THR	HB	H	1	4.15	0.02	.	1	.	.

269	.	27	THR	HG21	H	1	1.12	0.02	.	1	.	.

269	.	27	THR	HG22	H	1	1.12	0.02	.	1	.	.

269	.	27	THR	HG23	H	1	1.12	0.02	.	1	.	.

271	.	27	THR	CA	C	13.    61.2	0.2	.	1	.	.

272	.	27	THR	CB	C	13.    69.7	0.2	.	1	.	.

273	.	27	THR	CG2	C	13.    21.4	0.2	.	1	.	.

274	.	28	TYR	H	H	1	8.19	0.02	.	1	.	.

275	.	28	TYR	HA	H	1	4.58	0.02	.	1	.	.

276	.	28	TYR	HB2	H	1	3.07	0.02	.	2	.	.

277	.	28	TYR	HB3	H	1	2.97	0.02	.	2	.	.

283	.	28	TYR	CA	C	13.    57.9	0.2	.	1	.	.

284	.	28	TYR	CB	C	13     38.7	0.2	.	1	.	.

291	.	29	ASP	H	H	1	8.26	0.02	.	1	.	.

292	.	29	ASP	HA	H	1	4.58	0.02	.	1	.	.

293	.	29	ASP	HB2	H	1	2.73	0.02	.	2	.	.

294	.	29	ASP	HB3	H	1	2.67	0.02	.	2	.	.

296	.	29	ASP	CA	C	13.    53.9	0.2	.	1	.	.

297	.	29	ASP	CB	C	13.    39.8	0.2	.	1	.	.

												

stop_											
