# Supplementary material for: Creation of a Peptide Antagonist of the GFRAL–RET Receptor Complex for the Treatment of GDF15-Induced Malaise
Source: J Med Chem. 2023 Jul 28;66(16):11237–49. doi: 10.1021/acs.jmedchem.3c00667 (PMC10461225; doi:10.1021/acs.jmedchem.3c00667)
Supplement: Supplementary file 5 — jm3c00667_si_005.txt [file jm3c00667_si_005.txt]

loop_
    _Homonucl_NOE.Comp_index_ID_1
    _Homonucl_NOE.Comp_ID_1
    _Homonucl_NOE.Atom_ID_1
    _Homonucl_NOE.Comp_index_ID_2
    _Homonucl_NOE.Comp_ID_2
    _Homonucl_NOE.Atom_ID_2
    _Homonucl_NOE.Val_max

﻿23             VAL            HA             24             SER            H              3.5            
21             THR            HA             22             GLY            H              3.5            
10             ALA            HA             11             ASP            H              3.5            
19             THR            HA             19             THR            H              3.5            
4              GLU            HA             4              GLU            H              3.5            
24             SER            HA             25             LEU            H              3.5            
8              ALA            HA             9              HIE            H              3.5            
5              LEU            HA             6              ILE            H              3.5            
9              HIE            HA             10             ALA            H              3.5            
3              GLU            HA             4              GLU            H              3.5            
26             GLN            HA             27             THR            H              3.5            
27             THR            HA             28             TYR            H              3.5            
19             THR            HA             20             ASP            H              3.5            
10             ALA            HA             10             ALA            H              3.5            
2              LYS            HA             3              GLU            H              3.5            
3              GLU            HA             3              GLU            H              3.5            
22             GLY            HA             23             VAL            H              3.5            
21             THR            HA             21             THR            H              3.5            
6              ILE            HA             6              ILE            H              3.5            
11             ASP            HA             12             PRO            HD2            3.5            
11             ASP            HA             12             PRO            HD3            3.5            
4              GLU            HB2            4              GLU            H              3.5            
13             MET            HA             14             VAL            H              3.5            
24             SER            HB2            24             SER            H              3.5            
24             SER            HB3            24             SER            H              3.5            
24             SER            HB2            25             LEU            H              3.5            
18             LYS            HA             18             LYS            H              4.5            
24             SER            HA             24             SER            H              4.5            
4              GLU            HB3            4              GLU            H              4.5            
22             GLY            HA             22             GLY            H              4.5            
9              HIE            HA             9              HIE            H              4.5            
11             ASP            HB2            11             ASP            H              4.5            
17             GLN            HA             18             LYS            H              4.5            
6              ILE            H              5              ILE            H              4.5            
7              HIE            HA             8              ALA            H              4.5            
23             VAL            ME             24             SER            H              4.5            
11             ASP            HA             11             ASP            H              4.5            
3              GLU            HB2            3              GLU            H              4.5            
11             ASP            HB3            11             ASP            H              4.5            
28             TYR            HA             28             TYR            H              4.5            
8              ALA            H              7              HIE            H              4.5            
27             THR            HB2            27             THR            H              4.5            
27             THR            HB3            27             THR            H              4.5            
23             VAL            H              24             SER            H              4.5            
4              GLU            H              5              ILE            H              4.5            
1              THR            HA             2              LYS            H              4.5            
27             THR            HA             27             THR            H              4.5            
7              HIE            HA             7              HIE            H              4.5            
21             THR            H              22             GLY            H              4.5            
6              ILE            H              7              HIE            H              4.5            
20             ASP            HB3            20             ASP            H              4.5            
23             VAL            HA             23             VAL            H              4.5            
3              GLU            HB3            3              GLU            H              4.5            
4              GLU            H              3              GLU            H              4.5            
24             SER            HB3            25             LEU            H              4.5            
28             TYR            HB3            28             TYR            H              4.5            
20             ASP            HA             21             THR            H              4.5            
6              ILE            HB2            7              HIE            H              4.5            
6              ILE            HB3            7              HIE            H              4.5            
6              ILE            ME             7              HIE            H              4.5            
20             ASP            HB2            20             ASP            H              4.5            
20             ASP            HA             20             ASP            H              4.5            
28             TYR            HB2            28             TYR            H              4.5            
2              LYS            HA             2              LYS            H              4.5            
4              GLU            HB2            5              LEU            H              6              
6              ILE            HA             7              HIE            H              6              
16             ILE            HA             17             GLN            H              6              
4              GLU            HG2            4              GLU            H              6              
4              GLU            HG3            4              GLU            H              6              
4              GLU            HB3            5              LEU            H              6              
17             GLN            HA             17             GLN            H              6              
5              LEU            HB3            6              ILE            H              6              
9              HIE            HB2            10             ALA            H              6              
5              LEU            HB2            6              ILE            H              6              
9              HIE            HB3            10             ALA            H              6              
7              HIE            HB2            8              ALA            H              6              
7              HIE            HB3            8              ALA            H              6              
8              ALA            HA             8              ALA            H              6              

stop_
